# Supplementary material for: A Diverse Repertoire of Exopolysaccharide Biosynthesis Gene Clusters in Lactobacillus Revealed by Comparative Analysis in 106 Sequenced Genomes
Source: Microorganisms. 2019 Oct 11;7(10):444. doi: 10.3390/microorganisms7100444 (PMC6843789; doi:10.3390/microorganisms7100444)
Supplement: Supplementary file 1 [file microorganisms-07-00444-s001.zip]

Archive with 4 entries (4 files):
- FigureS1.pdf
- FigureS2.pdf
- Table_S1.xlsx
- Table_S2.xlsx
