# Supplementary material for: A Diverse Repertoire of Exopolysaccharide Biosynthesis Gene Clusters in Lactobacillus Revealed by Comparative Analysis in 106 Sequenced Genomes
Source: Microorganisms. 2019 Oct 11;7(10):444. doi: 10.3390/microorganisms7100444 (PMC6843789; doi:10.3390/microorganisms7100444)
Supplement: Supplementary file 1 [file microorganisms-07-00444-s001.zip › Table_S1.xlsx]

## Sheet: List of strains
Table S1: List of the Lactobacillus strains analyzed in the present study
(A) EPS clusters were identified in these strains based on the criteria mentioned in Materials and Methods
L. acetotolerans NBRC13120
L. acidophilus 30SC
L. acidophilus NCFM
L. amylophilus DSM20533
L. amylovorus GRL1118
L. brevis KB290
L. buchneri CD034
L. buchneri NRRL B-30929
L. casei ATCC334
L. casei BDII
L. casei BL23
L. casei LC2W
L. casei LOCK919
L. casei spp casei ATCC393
L. casei W56
L. casei Zhang
L. curvatus FBA2
L. curvatus WiKim38
L. curvatus WiKim52
L. delbreuckii ATCC BAA 365
L. delbreuckii spp jakobsenii ZN7a-9
L. delbreuckii spp bulgaricus 2038
L. delbreuckii spp bulgaricus ATCC11842
L. delbreuckii spp bulgaricus DSM20080
L. delbreuckii spp bulgaricus ND02
L. delbreuckii spp bulgaricus ND04
L. delbreuckii spp delbreuckii DSM20074
L. delbreuckii spp delbreuckii KCTC13731
L. delbreuckii spp indicus JCM15610
L. delbreuckii spp lactis KCTC3035
L. delbreuckii spp sunkii JCM17838
L. fermentum CECT5716
L. fermentum F6
L. fermentum IFO3956
L. fermentum NCC2970
L. fermentum SNUV175
L. gallinarum HFD4
L. gasseri ATCC 33323
L. ginsenosidimutans EMML3041
L. helveticus CAUH18
L. helveticus CNRZ32
L. helveticus D76
L. helveticus DPC4571
L. helveticus H10
L. helveticus H9
L. helveticus KLDS1.8701
L. helveticus MB2-1
L. johnsonii BS15
L. johnsonii DPC6026
L. johnsonii Fl9785
L. johnsonii N6.2
L. johnsonii NCC533
L. kefiranofaciens ZW3
L. koreensis 26-25
L. kunkeei MP2
L. lindneri TMW1.481
L. oris J-1
L. paracasei KL1
L. paracasei L9
L. paracasei N1115
L. paracasei spp paracasei JCM8130
L. paracollinoides TMW1.1994
L. planatarum 16
L. planatarum JBE245
L. planatarum P-8
L. planatarum TS12
L. planatarum Zhang-LL
L. plantarum B21
L. plantarum C410L1
L. plantarum CAUH2
L. plantarum CLP0611
L. plantarum DF
L. plantarum DOMLa
L. plantarum HFC8
L. plantarum JDM1
L. plantarum KP
L. plantarum LY-78
L. plantarum LZ206
L. plantarum MF1298
L. plantarum NCU116
L. plantarum RI-113
L. plantarum ST-III
L. plantarum WCFS1
L. plantarum ZJ316
L. plantarum ZS2058
L. reuteri IRT
L. reuteri JCM1112
L. reuteri l49
L. reuteri l5007
L. reuteri TD1
L. reuteri ZLR003
L. rhamnosus ATCC8530
L. rhamnosus BPL5
L. rhamnosus GG
L. rhamnosus Lc705
L. rhamnosus LOCK900
L. rhamnosus LOCK908
L. sakei spp sakei 23K
L. salivarius CICC23174
L. salivarius UCC118
(B) EPS clusters were not found in these strains based on the criteria mentioned in Materials and Methods
L. brevis ATCC 367
L. crustorum MN047
L. jensenii SNUV360
L. parabuchneri FAM21731
L. paracollinoides TMW 1.1979
L. paracollinoides TMW 1.1995
