# Supplementary material for: A Diverse Repertoire of Exopolysaccharide Biosynthesis Gene Clusters in Lactobacillus Revealed by Comparative Analysis in 106 Sequenced Genomes
Source: Microorganisms. 2019 Oct 11;7(10):444. doi: 10.3390/microorganisms7100444 (PMC6843789; doi:10.3390/microorganisms7100444)
Supplement: Supplementary file 1 [file microorganisms-07-00444-s001.zip › Table_S2.xlsx]

## Sheet: Details of the ORFs
Table A2: Details of the ORFs detected in the EPS gene clusters identified in Lactobacillus genomes. Alphabets at the ends of the names of some strains indicate multiple EPS clusters identified in that strain
Name of Strain	PATRIC genus-specific families (PLfams)-updated	PATRIC cross-genus families (PGfams)-updated	Locus Tag-updated	start	End	Length (bp)	Protein ID	Length (aa)	Putative Function
L. acetotolerans NBRC13120	PLF_1578_00004225	PGF_00417153	LBAT_0022	22482	23537	1056	BAQ56411.1	351	Cell envelope-associated transcriptional attenuator LytR-CpsA-Psr, subfamily F2 (as in PMID19099556)
L. acetotolerans NBRC13120	PLF_1578_00003923	PGF_03255161	LBAT_0023	23549	24436	888	BAQ56412.1	295	Tyrosine-protein kinase transmembrane modulator EpsC
L. acetotolerans NBRC13120	PLF_1578_00002999	PGF_10450882	LBAT_0024	24447	25235	789	BAQ56413.1	262	Tyrosine-protein kinase EpsD (EC 2.7.10.2)
L. acetotolerans NBRC13120	PLF_1578_00003360	PGF_00019249	LBAT_0025	25235	26005	771	BAQ56414.1	256	Manganese-dependent protein-tyrosine phosphatase (EC 3.1.3.48)
L. acetotolerans NBRC13120	PLF_1578_00034667	PGF_08794816	LBAT_0026	26132	26779	648	BAQ56415.1	215	Undecaprenyl-phosphate galactosephosphotransferase (EC 2.7.8.6)
L. acetotolerans NBRC13120	PLF_1578_00049579	PGF_00461665	LBAT_0027	26784	27902	1119	BAQ56416.1	372	Exopolysaccharide biosynthesis glycosyltransferase EpsF (EC 2.4.1.-)
L. acetotolerans NBRC13120	PLF_1578_00179860	PGF_07628677	LBAT_0028	27905	28867	963	BAQ56417.1	320	glycosyltransferase
L. acetotolerans NBRC13120	PLF_1578_00052902	PGF_02033861	LBAT_0029	28995	29834	840	BAQ56418.1	279	glycosyltransferase
L. acetotolerans NBRC13120	PLF_1578_00179165	PGF_08225224	LBAT_0030	29834	30817	984	BAQ56419.1	327	glycosyltransferase
L. acetotolerans NBRC13120	PLF_1578_00138798	PGF_05349234	LBAT_0031	30814	31896	1083	BAQ56420.1	360	exopolysaccharide biosynthesis protein/ epsG/CPS biosynthesis
L. acetotolerans NBRC13120	PLF_1578_00040780	PGF_02024341	LBAT_0032	31914	32660	747	BAQ56421.1	248	glycosyltransferase
L. acetotolerans NBRC13120	PLF_1578_00062237	PGF_02042663	LBAT_0033	32982	33863	882	BAQ56422.1	293	beta-1,6-galactofuranosyltransferase
L. acetotolerans NBRC13120	PLF_1578_00185805	PGF_02933248	LBAT_0034	34125	35585	1461	BAQ56423.1	486	Membrane protein involved in the export of O-antigen, teichoic acid lipoteichoic acids
L. acidophilus 30SC	PLF_1578_00024089	PGF_02933248	LAC30SC_09330	1816018	1817445	1428	YP_004292904.1	475	Membrane protein involved in the export of O-antigen, teichoic acid lipoteichoic acids
L. acidophilus 30SC	PLF_1578_00170026	PGF_10410786	LAC30SC_09335	1817417	1818625	1209	YP_004292905.1	402	polysaccharide polymerase
L. acidophilus 30SC	PLF_1578_00000193	PGF_00064046	LAC30SC_09340	1818630	1819745	1116	YP_004292906.1	371	UDP-galactopyranose mutase (EC 5.4.99.9)
L. acidophilus 30SC	PLF_1578_00034297	PGF_06922387	LAC30SC_09345	1819745	1820782	1038	YP_004292907.1	345	Putative glycosyltransferase
L. acidophilus 30SC	PLF_1578_00156653	PGF_08225224	LAC30SC_09350	1820796	1821776	981	YP_004292908.1	326	Glycosyltransferase
L. acidophilus 30SC	PLF_1578_00050102	PGF_04305571	LAC30SC_09355	1821806	1822924	1119	YP_004292909.1	372	Glycosyltransferase
L. acidophilus 30SC	PLF_1578_00062602	PGF_08225224	LAC30SC_09360	1822943	1824031	1089	YP_004292910.1	362	EpsIM, putative glycosyltransferase
L. acidophilus 30SC	PLF_1578_00005071	PGF_00009900	LAC30SC_09365	1824035	1824529	495	YP_004292911.1	164	Glycosyltransferase, family 28
L. acidophilus 30SC	PLF_1578_00004710	PGF_00034844	LAC30SC_09370	1824542	1824991	450	YP_004292912.1	149	UDP-N-acetylglucosamine:LPS N-acetylglucosamine transferase
L. acidophilus 30SC	PLF_1578_00003576	PGF_08794816	LAC30SC_09375	1825006	1825656	651	YP_004292913.1	216	Undecaprenyl-phosphate galactosephosphotransferase (EC 2.7.8.6)
L. acidophilus 30SC	PLF_1578_00003360	PGF_00019249	LAC30SC_09380	1825721	1826545	825	YP_004292914.1	274	Manganese-dependent protein-tyrosine phosphatase (EC 3.1.3.48)
L. acidophilus 30SC	PLF_1578_00002999	PGF_10450882	LAC30SC_09385	1826548	1827330	783	YP_004292915.1	260	Tyrosine-protein kinase EpsD (EC 2.7.10.2)
L. acidophilus 30SC	PLF_1578_00003923	PGF_03255161	LAC30SC_09390	1827346	1828221	876	YP_004292916.1	291	Tyrosine-protein kinase transmembrane modulator EpsC
L. acidophilus 30SC	PLF_1578_00004225	PGF_00417153	LAC30SC_09395	1828237	1829289	1053	YP_004292917.1	350	Cell envelope-associated transcriptional attenuator LytR-CpsA-Psr, subfamily F2 (as in PMID19099556)
L. acidophilus NCFM	PLF_1578_00000007	PGF_00064393	LBA1719	1754392	1755276	885	YP_194562.1	294	UTP--glucose-1-phosphate uridylyltransferase (EC 2.7.7.9)
L. acidophilus NCFM	PLF_1578_00000072	PGF_10317148	LBA1720	1755431	1756573	1143	YP_194563.1	380	UDP-N-acetylglucosamine 2-epimerase (EC 5.1.3.14)
L. acidophilus NCFM	PLF_1578_00010614	PGF_01021138	LBA1721	1756648	1756833	186	YP_194564.1	61	transposase
L. acidophilus NCFM	PLF_1578_00004795	PGF_09978608	LBA1722	1756970	1757710	741	YP_194565.1	246	Transposase
L. acidophilus NCFM	PLF_1578_00000604	PGF_00061219	LBA1723	1757980	1759206	1227	YP_194566.1	408	Transposase
L. acidophilus NCFM	PLF_1578_00024089	PGF_02933248	LBA1724	1759462	1760895	1434	YP_194567.1	477	Membrane protein involved in the export of O-antigen, teichoic acid lipoteichoic acids
L. acidophilus NCFM	PLF_1578_00000193	PGF_00064046	LBA1725	1760901	1761425	525	YP_194568.1	174	UDP-galactopyranose mutase (EC 5.4.99.9)
L. acidophilus NCFM	PLF_1578_00000193	PGF_00064046	LBA1726	1761612	1762013	402	YP_194569.1	133	UDP-galactopyranose mutase (EC 5.4.99.9)
L. acidophilus NCFM	PLF_1578_00012840	PGF_02008305	LBA1727	1762010	1763305	1296	YP_194570.1	431	Oligosaccharide repeat unit polymerase Wzy
L. acidophilus NCFM	PLF_1578_00165508	PGF_02008706	LBA1728	1763330	1764370	1041	YP_194571.1	346	Glycosyl transferase
L. acidophilus NCFM	PLF_1578_00010827	PGF_08225224	LBA1729	1764367	1765023	657	YP_194572.1	218	hypothetical protein
L. acidophilus NCFM	PLF_1578_00010827	PGF_08225224	LBA1730	1764992	1765513	522	YP_194573.1	173	hypothetical protein
L. acidophilus NCFM	PLF_1578_00073321	PGF_04305571	LBA1731	1765526	1766407	882	YP_194574.1	293	Glycosyltransferase
L. acidophilus NCFM	PLF_1578_00124430	PGF_04305571	LBA1732	1766424	1767197	774	YP_194575.1	257	Glycosyltransferase
L. acidophilus NCFM	PLF_1578_00003576	PGF_08794816	LBA1733	1767206	1767859	654	YP_194576.1	217	Undecaprenyl-phosphate galactosephosphotransferase (EC 2.7.8.6)
L. acidophilus NCFM	PLF_1578_00003360	PGF_00019249	LBA1734	1767949	1768719	771	YP_194577.1	256	Manganese-dependent protein-tyrosine phosphatase (EC 3.1.3.48)
L. acidophilus NCFM	PLF_1578_00002999	PGF_10450882	LBA1735	1768722	1769504	783	YP_194578.1	260	Tyrosine-protein kinase EpsD (EC 2.7.10.2)
L. acidophilus NCFM	PLF_1578_00003923	PGF_03255161	LBA1736	1769520	1770395	876	YP_194579.1	291	Tyrosine-protein kinase transmembrane modulator EpsC
L. acidophilus NCFM	PLF_1578_00004225	PGF_00417153	LBA1737	1770417	1771472	1056	YP_194580.1	351	Cell envelope-associated transcriptional attenuator LytR-CpsA-Psr, subfamily F2 (as in PMID19099556)
L. amylophilus DSM20533	PLF_1578_00012638	PGF_00417153	LA20533_07085	1350086	1351171	1086	APT19022.1	361	Cell envelope-associated transcriptional attenuator LytR-CpsA-Psr, subfamily F2 (as in PMID19099556)
L. amylophilus DSM20533	PLF_1578_00007386	PGF_03255161	LA20533_07090	1351202	1351984	783	APT19023.1	260	Tyrosine-protein kinase transmembrane modulator EpsC
L. amylophilus DSM20533	PLF_1578_00078139	PGF_02975389	LA20533_07095	1351994	1352722	729	APT19024.1	242	Tyrosine-protein kinase EpsD (EC 2.7.10.2)
L. amylophilus DSM20533	PLF_1578_00006706	PGF_00019249	LA20533_07100	1352712	1353440	729	APT19343.1	242	Manganese-dependent protein-tyrosine phosphatase (EC 3.1.3.48)
L. amylophilus DSM20533	PLF_1578_00008024	PGF_08794816	LA20533_07105	1353685	1354410	726	APT19344.1	241	Undecaprenyl-phosphate galactosephosphotransferase (EC 2.7.8.6)
L. amylophilus DSM20533	PLF_1578_00004122	PGF_00046044	LA20533_07110	1354429	1355601	1173	APT19025.1	390	Alpha-D-GlcNAc alpha-1,2-L-rhamnosyltransferase (EC 2.4.1.-)
L. amylophilus DSM20533	PLF_1578_00042379	PGF_02025597	LA20533_07115	1355630	1356562	933	APT19026.1	310	Dolichol-phosphate mannosyltransferase (EC 2.4.1.83) in lipid-linked oligosaccharide synthesis cluster
L. amylophilus DSM20533	PLF_1578_00131190	PGF_05261616	LA20533_07120	1356643	1357455	813	APT19027.1	270	lipopolysaccharide cholinephosphotransferase
L. amylophilus DSM20533	PLF_1578_00128185	PGF_06418062	LA20533_07125	1357466	1358347	882	APT19028.1	293	Glycosyltransferase (EC 2.4.1.-)
L. amylophilus DSM20533	PLF_1578_00141465	PGF_04049033	LA20533_07130	1358337	1359350	1014	APT19029.1	337	glycosyl transferase
L. amylophilus DSM20533	PLF_1578_00141551	PGF_05679475	LA20533_07135	1359340	1360428	1089	APT19030.1	362	glycosyl transferase, group 1
L. amylophilus DSM20533	PLF_1578_00141551	PGF_05679475	LA20533_07140	1360523	1361581	1059	APT19031.1	352	polysaccharide biosynthesis protein-glycosyl transferase
L. amylophilus DSM20533	PLF_1578_00092977	PGF_05093759	LA20533_07145	1361676	1362962	1287	APT19032.1	428	hypothetical protein
L. amylophilus DSM20533	PLF_1578_00180085	PGF_01590462	LA20533_07150	1363026	1364585	1560	APT19345.1	519	Flippase
L. amylophilus DSM20533	PLF_1578_00000264	PGF_08108653	LA20533_07155	1364613	1365488	876	APT19033.1	291	Glucose-1-phosphate thymidylyltransferase (EC 2.7.7.24)
L. amylophilus DSM20533	PLF_1578_00001633	PGF_07115887	LA20533_07160	1365490	1366062	573	APT19034.1	190	dTDP-4-dehydrorhamnose 3,5-epimerase (EC 5.1.3.13)
L. amylophilus DSM20533	PLF_1578_00000244	PGF_03056683	LA20533_07165	1366072	1367100	1029	APT19035.1	342	dTDP-glucose 4,6-dehydratase (EC 4.2.1.46)
L. amylophilus DSM20533	PLF_1578_00000584	PGF_00571237	LA20533_07170	1367122	1367961	840	APT19036.1	279	dTDP-4-dehydrorhamnose reductase (EC 1.1.1.133)
L. amylovorus GRL1118	PLF_1578_00180728	PGF_03144973	LAB52_08635	1686731	1688170	1440	AEA32639.1	479	polysaccharide biosynthesis protein-flippase
L. amylovorus GRL1118	PLF_1578_00062706	PGF_02043143	LAB52_08640	1688171	1689343	1173	AEA32640.1	390	putative glycerol phosphotransferase
L. amylovorus GRL1118	PLF_1578_00081253	PGF_08225224	LAB52_08645	1689403	1690551	1149	AEA32641.1	382	putative polysaccharide polymerase
L. amylovorus GRL1118	PLF_1578_00000193	PGF_00064046	LAB52_08650	1690552	1691658	1107	AEA32642.1	368	UDP-galactopyranose mutase
L. amylovorus GRL1118	PLF_1578_00180474	PGF_02020872	LAB52_08655	1691661	1692665	1005	AEA32643.1	334	glycosyltransferasen-Glycosyltransferase2
L. amylovorus GRL1118	PLF_1578_00018968	PGF_00070502	LAB52_08660	1692681	1693535	855	AEA32644.1	284	glycosyl transferase, group 2 family protein
L. amylovorus GRL1118	PLF_1578_00071055	PGF_04028036	LAB52_08665	1693679	1694653	975	AEA32645.1	324	rhamnosyl transferase Cps6bS
L. amylovorus GRL1118	PLF_1578_00081785	PGF_00750237	LAB52_08670	1694643	1695431	789	AEA32646.1	262	glycosyl transferase
L. amylovorus GRL1118	PLF_1578_00185398	PGF_10617838	LAB52_08675	1695532	1696473	942	AEA32647.1	313	glycosyl transferase, family 2
L. amylovorus GRL1118	PLF_1578_00079808	PGF_00919777	LAB52_08680	1696474	1697136	663	AEA32648.1	220	lipopolysaccharide synthesis sugar transferase-Priming Glycosyltransferase
L. amylovorus GRL1118	PLF_1578_00003360	PGF_00019249	LAB52_08685	1697249	1698019	771	AEA32649.1	256	Manganese-dependent protein-tyrosine phosphatase (EC 3.1.3.48)
L. amylovorus GRL1118	PLF_1578_00002999	PGF_10450882	LAB52_08690	1698022	1698804	783	AEA32650.1	260	Tyrosine-protein kinase EpsD (EC 2.7.10.2)
L. amylovorus GRL1118	PLF_1578_00003923	PGF_03255161	LAB52_08695	1698820	1699695	876	AEA32651.1	291	Tyrosine-protein kinase transmembrane modulator EpsC
L. amylovorus GRL1118	PLF_1578_00004225	PGF_00417153	LAB52_08700	1699711	1700766	1056	AEA32652.1	351	Cell envelope-associated transcriptional attenuator LytR-CpsA-Psr, subfamily F2 (as in PMID19099556)
L. brevis KB290	PLF_1578_00000244	PGF_03056683	LVISKB_1570	1597541	1598548	1008	BAN07205.1	335	dTDP-glucose 4,6-dehydratase (EC 4.2.1.46)
L. brevis KB290	PLF_1578_00005047	PGF_00417153	LVISKB_1571	1598665	1599750	1086	BAN07206.1	361	Cell envelope-associated transcriptional attenuator LytR-CpsA-Psr, subfamily F2 (as in PMID19099556)
L. brevis KB290	PLF_1578_00000584	PGF_00571237	LVISKB_1572	1599790	1600632	843	BAN07207.1	280	dTDP-4-dehydrorhamnose reductase (EC 1.1.1.133)
L. brevis KB290	PLF_1578_00000244	PGF_03056683	LVISKB_1573	1600648	1601676	1029	BAN07208.1	342	dTDP-glucose 4,6-dehydratase (EC 4.2.1.46)
L. brevis KB290	PLF_1578_00003925	PGF_07115887	LVISKB_1574	1601686	1602267	582	BAN07209.1	193	dTDP-4-dehydrorhamnose 3,5-epimerase (EC 5.1.3.13)
L. brevis KB290	PLF_1578_00000264	PGF_08108653	LVISKB_1575	1602270	1603139	870	BAN07210.1	289	Glucose-1-phosphate thymidylyltransferase (EC 2.7.7.24)
L. brevis KB290	PLF_1578_00050184	PGF_08225224	LVISKB_1576	1603163	1604599	1437	BAN07211.1	478	Flippase Wzx
L. brevis KB290	PLF_1578_00077839	PGF_10393070	LVISKB_1577	1604586	1605509	924	BAN07212.1	307	CPS biosynthesis Glycosyltransferase32
L. brevis KB290	PLF_1578_00050185	PGF_02031732	LVISKB_1578	1605522	1606667	1146	BAN07213.1	381	Teichoic acid biosynthesis
L. brevis KB290	PLF_1578_00053751	PGF_02034603	LVISKB_1579	1606667	1607359	693	BAN07214.1	230	Glycosyltransferase-like protein
L. brevis KB290	PLF_1578_00020806	PGF_02012014	LVISKB_1580	1607356	1608180	825	BAN07215.1	274	Glycosyltransferase
L. brevis KB290	PLF_1578_00194775	PGF_10482441	LVISKB_1581	1608161	1609411	1251	BAN07216.1	416	Transposases
L. brevis KB290	PLF_1578_00164743	PGF_00091569	LVISKB_1582	1610576	1611358	783	BAN07217.1	260	putative glycosyltransferase WelF
L. brevis KB290	PLF_1578_00003680	PGF_08794816	LVISKB_1583	1611373	1612041	669	BAN07218.1	222	Undecaprenyl-phosphate galactosephosphotransferase (EC 2.7.8.6)
L. brevis KB290	PLF_1578_00010606	PGF_00019249	LVISKB_1584	1612041	1612823	783	BAN07219.1	260	Manganese-dependent protein-tyrosine phosphatase (EC 3.1.3.48)
L. brevis KB290	PLF_1578_00013013	PGF_10450882	LVISKB_1585	1612820	1613590	771	BAN07220.1	256	Tyrosine-protein kinase EpsD (EC 2.7.10.2)
L. brevis KB290	PLF_1578_00013014	PGF_03255161	LVISKB_1586	1613591	1614382	792	BAN07221.1	263	Tyrosine-protein kinase transmembrane modulator EpsC
L. brevis KB290	PLF_1578_00005047	PGF_00417153	LVISKB_1587	1614637	1615707	1071	BAN07222.1	356	Cell envelope-associated transcriptional attenuator LytR-CpsA-Psr, subfamily F2 (as in PMID19099556)
L. buchneri CD034	PLF_1578_00003813	PGF_00417153	LBUCD034_p0021	20803	21774	972	AFS01449.1	323	Cell envelope-associated transcriptional attenuator LytR-CpsA-Psr, subfamily F2 (as in PMID19099556)
L. buchneri CD034	PLF_1578_00024481	PGF_03255161	LBUCD034_p0022	21804	22661	858	AFS01450.1	285	Tyrosine-protein kinase transmembrane modulator EpsC
L. buchneri CD034	PLF_1578_00115082	PGF_10450882	LBUCD034_p0023	22686	23441	756	AFS01451.1	251	Tyrosine-protein kinase EpsD (EC 2.7.10.2)
L. buchneri CD034	PLF_1578_00167137	PGF_00019249	LBUCD034_p0024	23518	24231	714	AFS01452.1	237	Manganese-dependent protein-tyrosine phosphatase (EC 3.1.3.48)
L. buchneri CD034	PLF_1578_00008024	PGF_08794816	LBUCD034_p0025	24253	24957	705	AFS01453.1	234	Undecaprenyl-phosphate galactosephosphotransferase (EC 2.7.8.6)
L. buchneri CD034	PLF_1578_00004710	PGF_00034844	LBUCD034_p0026	24970	25419	450	AFS01454.1	149	UDP-N-acetylglucosamine:LPS N-acetylglucosamine transferase
L. buchneri CD034	PLF_1578_00145897	PGF_06956791	LBUCD034_p0027	25470	25913	444	AFS01455.1	147	glycosyl transferase family protein
L. buchneri CD034	PLF_1578_00025044	PGF_02014025	LBUCD034_p0028	25913	26659	747	AFS01456.1	248	glycosyltransferase
L. buchneri CD034	PLF_1578_00040568	PGF_00081866	LBUCD034_p0030	27459	28538	1080	AFS01457.1	359	beta-1-4 galactosyltransferase
L. buchneri CD034	PLF_1578_00005921	PGF_08225224	LBUCD034_p0031	28938	29357	420	AFS01458.1	139	lipopolysaccharide chain lenGlycosyltransferaseh determining protein
L. buchneri CD034	PLF_1578_00050343	PGF_00176021	LBUCD034_p0032	29555	30661	1107	AFS01459.1	368	putative polysaccharide repeating unit polymerase
L. buchneri CD034	PLF_1578_00025408	PGF_03534330	LBUCD034_p0033	30958	31896	939	AFS01460.1	312	putative glycosyltransferase
L. buchneri CD034	PLF_1578_00000369	PGF_00061106	LBUCD034_p0034	32324	33004	681	AFS01461.1	226	MULE superfamily transposase
L. buchneri CD034	PLF_1578_00016064	PGF_08225224		33078	33386	309		103	transposase
L. buchneri CD034	PLF_1578_00002926	PGF_01000105	LBUCD034_p0035	33287	33865	579	AFS01462.1	192	transposase
L. buchneri CD034	PLF_1578_00000369	PGF_00061106	LBUCD034_p0036	33871	34368	498	AFS01463.1	165	MULE superfamily transposase
L. buchneri CD034	PLF_1578_00099701	PGF_06190502	LBUCD034_p0037	34525	34692	168	AFS01464.1	55	Membrane protein involved in the export of O-antigen, teichoic acid lipoteichoic acids
L. buchneri CD034	PLF_1578_00000538	PGF_02034648	LBUCD034_p0038	34760	35011	252	AFS01465.1	83	transposase
L. buchneri CD034	PLF_1578_00000105	PGF_01000105	LBUCD034_p0039	35065	35907	843	AFS01466.1	280	putative integrase
L. buchneri CD034	PLF_1578_00132135	PGF_08225224	LBUCD034_p0040	36062	37090	1029	AFS01467.1	342	putative exopolysaccharide pyruvyl transferase
L. buchneri CD034	PLF_1578_00166666	PGF_03043675	LBUCD034_p0041	37100	38503	1404	AFS01468.1	467	flippase Wzx
L. buchneri NRRL B-30929	PLF_1578_00194197	PGF_01590462	Lbuc_2409	37099	38631	1533	YP_004385928.1	510	Flippase
L. buchneri NRRL B-30929	PLF_1578_00026222	PGF_00197388	Lbuc_2410	38832	39713	882	YP_004385929.1	293	glycosyltransferase
L. buchneri NRRL B-30929	PLF_1578_00078663	PGF_10527576	Lbuc_2411	39703	39888	186	YP_004385930.1	61	Glycerol-3-phosphate cytidylyltransferase (EC 2.7.7.39)
L. buchneri NRRL B-30929	PLF_1578_00127412	PGF_02040614		39960	40199	240		79	hypothetical protein
L. buchneri NRRL B-30929									hypothetical protein
L. buchneri NRRL B-30929	PLF_1578_00007465	PGF_02049104	Lbuc_2413	40534	40761	228	WP_016388615.1	75	hypothetical protein
L. buchneri NRRL B-30929									hypothetical protein
L. buchneri NRRL B-30929									hypothetical protein
L. buchneri NRRL B-30929	PLF_1578_00000369	PGF_00061106	Lbuc_2414	42034	43209	1176	YP_004385932.1	391	Transposase
L. buchneri NRRL B-30929	PLF_1578_00050345	PGF_00071929	Lbuc_2415	43245	44279	1035	YP_004385933.1	344	glycosyltransferase
L. buchneri NRRL B-30929	PLF_1578_00036724	PGF_00348357	Lbuc_2416	44294	45499	1206	YP_004385934.1	401	polysaccharide polymerase
L. buchneri NRRL B-30929	PLF_1578_00050346	PGF_00041192	Lbuc_2417	45521	46600	1080	YP_004385935.1	359	Putative glycosyltransferase
L. buchneri NRRL B-30929	PLF_1578_00021779	PGF_00041181	Lbuc_2418	46650	47537	888	YP_004385936.1	295	Putative glycosyltransferase
L. buchneri NRRL B-30929	PLF_1578_00163209	PGF_08073234	Lbuc_2419	47524	48210	687	YP_004385937.1	228	Priming glycosyltranferase
L. buchneri NRRL B-30929	PLF_1578_00165453	PGF_01033123	Lbuc_2420	48167	49105	939	YP_004385938.1	312	UDP-glucose 4-epimerase (EC 5.1.3.2)
L. buchneri NRRL B-30929	PLF_1578_00167137	PGF_00019249	Lbuc_2421	49099	49872	774	YP_004385939.1	257	Manganese-dependent protein-tyrosine phosphatase (EC 3.1.3.48)
L. buchneri NRRL B-30929	PLF_1578_00115082	PGF_10450882	Lbuc_2422	49895	50650	756	YP_004385940.1	251	Tyrosine-protein kinase EpsD (EC 2.7.10.2)
L. buchneri NRRL B-30929	PLF_1578_00024481	PGF_03255161	Lbuc_2423	50675	51532	858	YP_004385941.1	285	Tyrosine-protein kinase transmembrane modulator EpsC
L. buchneri NRRL B-30929	PLF_1578_00003813	PGF_00417153	Lbuc_2424	51562	52533	972	YP_004385942.1	323	Cell envelope-associated transcriptional attenuator LytR-CpsA-Psr, subfamily F2 (as in PMID19099556)
L. casei ATCC334	PLF_1578_00005070	PGF_02032092	LSEI_0232	229958	230773	816	YP_805537.1	271	Glycosyl transferase, group 2 family
L. casei ATCC334	PLF_1578_00004535	PGF_00046216	LSEI_0233	230770	231468	699	YP_805538.1	232	Alpha-L-Rha alpha-1,3-L-rhamnosyltransferase (EC 2.4.1.-)
L. casei ATCC334	PLF_1578_00006739	PGF_10551843	LSEI_0234	231503	232387	885	YP_805539.1	294	Putative N-acetylgalactosaminyl-diphosphoundecaprenol glucuronosyltransferase
L. casei ATCC334	PLF_1578_00006081	PGF_00041932	LSEI_0235	232451	233224	774	YP_805540.1	257	Putative mannosyltransferase involved in polysaccharide biosynthesis
L. casei ATCC334	PLF_1578_00006711	PGF_00023907	LSEI_0236	233467	236232	2766	YP_805541.1	921	N-acetylmuramoyl-L-alanine amidase, family 4
L. casei ATCC334	PLF_1578_00000012	PGF_01000105	LSEI_0237	236407	237297	891	YP_805542.1	296	Mobile element protein
L. casei ATCC334	PLF_1578_00002856	PGF_02933248	LSEI_0238	237943	239382	1440	YP_805543.1	479	Membrane protein involved in the export of O-antigen, teichoic acid lipoteichoic acids
L. casei ATCC334	PLF_1578_00004503	PGF_02028152	LSEI_0239	239415	240275	861	YP_805544.1	286	dTDP-Rha:A-D-GlcNAc-diphosphoryl polyprenol, A-3-L-rhamnosyl transferase WbbL
L. casei ATCC334	PLF_1578_00005177	PGF_00424652	LSEI_0240	240381	241433	1053	YP_805545.1	350	Eps11J- CPS biosynthesis
L. casei BDII	PLF_1578_00001326	PGF_00019249	LCBD_2190	2141734	2142477	744	AEA57686.1	247	Manganese-dependent protein-tyrosine phosphatase (EC 3.1.3.48)
L. casei BDII	PLF_1578_00001102	PGF_00417153	LCBD_2191	2142676	2143572	897	AEA57687.1	298	Cell envelope-associated transcriptional attenuator LytR-CpsA-Psr, subfamily F2
L. casei BDII	PLF_1578_00013552	PGF_00303489	LCBD_2192	2143714	2144688	975	AEA57688.1	324	hypothetical protein
L. casei BDII	PLF_1578_00159431	PGF_02008659	LCBD_2193	2145099	2145782	684	AEA57689.1	227	Mobile element protein
L. casei BDII	PLF_1578_00000012	PGF_01000105		2145864	2146046	183		60	Mobile element protein
L. casei BDII	PLF_1578_00182777	PGF_08225224	LCBD_2194	2146207	2147622	1416	AEA57690.1	471	Mobile element protein
L. casei BDII	PLF_1578_00000012	PGF_01000105	LCBD_2195	2147689	2148666	978	AEA57691.1	325	Mobile element protein
L. casei BDII				2148738	2148971	234	AEA57692.1	78	Hypothetical cytosolic protein
L. casei BDII	PLF_1578_00000584	PGF_00571237	LCBD_2197	2148958	2149803	846	AEA57693.1	281	dTDP-4-dehydrorhamnose reductase (EC 1.1.1.133)
L. casei BDII	PLF_1578_00000244	PGF_03056683	LCBD_2198	2149878	2150903	1026	AEA57694.1	341	dTDP-glucose 4,6-dehydratase (EC 4.2.1.46)
L. casei BDII	PLF_1578_00001633	PGF_07115887	LCBD_2199	2150906	2151478	573	AEA57695.1	190	dTDP-4-dehydrorhamnose 3,5-epimerase (EC 5.1.3.13)
L. casei BDII	PLF_1578_00152779	PGF_08108653	LCBD_2200	2151490	2152362	873	AEA57696.1	290	Glucose-1-phosphate thymidylyltransferase (EC 2.7.7.24)
L. casei BDII	PLF_1578_00081181	PGF_08794816	LCBD_2201	2152562	2153230	669	AEA57697.1	222	Undecaprenyl-phosphate galactosephosphotransferase (EC 2.7.8.6)
L. casei BDII	PLF_1578_00004503	PGF_02028152	LCBD_2202	2153373	2154239	867	AEA57698.1	288	dTDP-Rha:A-D-GlcNAc-diphosphoryl polyprenol, A-3-L-rhamnosyl transferase WbbL
L. casei BDII	PLF_1578_00002856	PGF_02933248	LCBD_2203	2154261	2155697	1437	AEA57699.1	478	Membrane protein involved in the export of O-antigen, teichoic acid lipoteichoic acids
L. casei BDII	PLF_1578_00047305	PGF_03482413	LCBD_2204	2156398	2157063	666	AEA57700.1	221	acyltransferase
L. casei BDII	PLF_1578_00014583	PGF_00220765	LCBD_2205	2157198	2158457	1260	AEA57701.1	419	hypothetical protein
L. casei BDII	PLF_1578_00011694	PGF_02007941	LCBD_2206	2158497	2159471	975	AEA57702.1	324	Glycosyltransferase
L. casei BDII	PLF_1578_00008982	PGF_12754404	LCBD_2207	2159593	2160750	1158	AEA57703.1	385	Glycosyltransferase
L. casei BDII	PLF_1578_00004122	PGF_00046044	LCBD_2208	2160737	2161918	1182	AEA57704.1	393	Alpha-D-GlcNAc alpha-1,2-L-rhamnosyltransferase (EC 2.4.1.-)
L. casei BDII	PLF_1578_00002482	PGF_10450882	LCBD_2209	2162057	2162815	759	AEA57705.1	252	Tyrosine-protein kinase EpsD (EC 2.7.10.2)
L. casei BDII	PLF_1578_00059530	PGF_00277277	LCBD_2210	2162830	2163759	930	AEA57706.1	309	Tyrosine kinase modulator
L. casei BL23	PLF_1578_00001326	PGF_00019249	LCABL_22130	2149759	2150523	765	YP_001988138.1	254	Manganese-dependent protein-tyrosine phosphatase (EC 3.1.3.48)
L. casei BL23	PLF_1578_00001102	PGF_00417153	LCABL_22140	2150932	2151597	666	YP_001988139.1	221	Cell envelope-associated transcriptional attenuator LytR-CpsA-Psr, subfamily F2 (as in PMID19099556)
L. casei BL23	PLF_1578_00013552	PGF_00303489	LCABL_22150	2151739	2152713	975	YP_001988140.1	324	hypothetical protein
L. casei BL23	PLF_1578_00159431	PGF_02008659	LCABL_22160	2153124	2153807	684	YP_001988141.1	227	Putative transposase subunit 1
L. casei BL23	PLF_1578_00000012	PGF_01000105	LCABL_22170	2153889	2154071	183	YP_001988142.1	60	Transposase
L. casei BL23	PLF_1578_00182777	PGF_08225224	LCABL_22180	2154232	2155647	1416	YP_001988143.1	471	Transposase
L. casei BL23	PLF_1578_00000012	PGF_01000105	LCABL_22190	2155714	2156691	978	YP_001988144.1	325	Transposase
L. casei BL23	PLF_1578_00000584	PGF_00571237	LCABL_22200	2156983	2157828	846	YP_001988145.1	281	dTDP-4-dehydrorhamnose reductase (EC 1.1.1.133)
L. casei BL23	PLF_1578_00000244	PGF_03056683	LCABL_22210	2157903	2158928	1026	YP_001988146.1	341	dTDP-glucose 4,6-dehydratase (EC 4.2.1.46)
L. casei BL23	PLF_1578_00001633	PGF_07115887	LCABL_22220	2158931	2159503	573	YP_001988147.1	190	dTDP-4-dehydrorhamnose 3,5-epimerase (EC 5.1.3.13)
L. casei BL23	PLF_1578_00152779	PGF_08108653	LCABL_22230	2159515	2160387	873	YP_001988148.1	290	Glucose-1-phosphate thymidylyltransferase (EC 2.7.7.24)
L. casei BL23	PLF_1578_00081181	PGF_08794816	LCABL_22240	2160587	2161003	417	YP_001988149.1	138	Undecaprenyl-phosphate galactosephosphotransferase (EC 2.7.8.6)
L. casei BL23	PLF_1578_00182777	PGF_08225224	LCABL_22250	2161144	2162559	1416	YP_001988150.1	471	Transposase
L. casei BL23				2162672	2162824	153	YP_001988151.1	50	Undecaprenyl-phosphate galactosephosphotransferase (EC 2.7.8.6)
L. casei BL23	PLF_1578_00004503	PGF_02028152	LCABL_22270	2162967	2163833	867	YP_001988152.1	288	dTDP-Rha:A-D-GlcNAc-diphosphoryl polyprenol, A-3-L-rhamnosyl transferase WbbL
L. casei BL23	PLF_1578_00002856	PGF_02933248	LCABL_22280	2163855	2165291	1437	YP_001988153.1	478	Membrane protein involved in the export of O-antigen, teichoic acid lipoteichoic acids
L. casei BL23	PLF_1578_00047305	PGF_03482413	LCABL_22290	2165992	2166657	666	YP_001988154.1	221	Putative acetyl transferase
L. casei BL23	PLF_1578_00014583	PGF_00220765	LCABL_22300	2166792	2168051	1260	YP_001988155.1	419	hypothetical protein
L. casei BL23	PLF_1578_00011694	PGF_02007941	LCABL_22310	2168091	2169065	975	YP_001988156.1	324	Putative glycosyl transferase
L. casei BL23	PLF_1578_00008982	PGF_12754404	LCABL_22320	2169187	2170344	1158	YP_001988157.1	385	Glycosyltransferase
L. casei BL23	PLF_1578_00004122	PGF_00046044	LCABL_22330	2170331	2171512	1182	YP_001988158.1	393	Alpha-D-GlcNAc alpha-1,2-L-rhamnosyltransferase (EC 2.4.1.-)
L. casei BL23	PLF_1578_00002482	PGF_10450882	LCABL_22340	2171651	2172409	759	YP_001988159.1	252	Tyrosine-protein kinase EpsD (EC 2.7.10.2)
L. casei BL23	PLF_1578_00059530	PGF_00277277	LCABL_22350	2172424	2173353	930	YP_001988160.1	309	Tyrosine kinase modulator
L. casei LC2W	PLF_1578_00001326	PGF_00019249	LC2W_2169	2110848	2111591	744	AEA54501.1	247	Manganese-dependent protein-tyrosine phosphatase (EC 3.1.3.48)
L. casei LC2W	PLF_1578_00001102	PGF_00417153	LC2W_2170	2111790	2112686	897	AEA54502.1	298	Cell envelope-associated transcriptional attenuator LytR-CpsA-Psr, subfamily F2 (as in PMID19099556)
L. casei LC2W	PLF_1578_00013552	PGF_00303489	LC2W_2171	2112828	2113802	975	AEA54503.1	324	hypothetical protein
L. casei LC2W	PLF_1578_00159431	PGF_02008659	LC2W_2172	2114213	2114896	684	AEA54504.1	227	Mobile element protein
L. casei LC2W	PLF_1578_00000012	PGF_01000105	LC2W_2173	2114978	2115160	183	AEA54505.1	60	Mobile element protein
L. casei LC2W	PLF_1578_00182777	PGF_08225224	LC2W_2174	2115321	2116736	1416	AEA54506.1	471	Mobile element protein
L. casei LC2W	PLF_1578_00000012	PGF_01000105	LC2W_2175	2116803	2117780	978	AEA54507.1	325	Mobile element protein
L. casei LC2W	PLF_1578_00000584	PGF_00571237	LC2W_2176	2118072	2118917	846	AEA54508.1	281	dTDP-4-dehydrorhamnose reductase (EC 1.1.1.133)
L. casei LC2W	PLF_1578_00000244	PGF_03056683	LC2W_2177	2118992	2120017	1026	AEA54509.1	341	dTDP-glucose 4,6-dehydratase (EC 4.2.1.46)
L. casei LC2W	PLF_1578_00001633	PGF_07115887	LC2W_2178	2120020	2120592	573	AEA54510.1	190	dTDP-4-dehydrorhamnose 3,5-epimerase (EC 5.1.3.13)
L. casei LC2W	PLF_1578_00152779	PGF_08108653	LC2W_2179	2120604	2121476	873	AEA54511.1	290	Glucose-1-phosphate thymidylyltransferase (EC 2.7.7.24)
L. casei LC2W	PLF_1578_00081181	PGF_08794816	LC2W_2180	2121676	2122344	669	AEA54512.1	222	Undecaprenyl-phosphate galactosephosphotransferase (EC 2.7.8.6)
L. casei LC2W	PLF_1578_00004503	PGF_02028152	LC2W_2181	2122487	2123353	867	AEA54513.1	288	dTDP-Rha:A-D-GlcNAc-diphosphoryl polyprenol, A-3-L-rhamnosyl transferase WbbL
L. casei LC2W	PLF_1578_00002856	PGF_02933248	LC2W_2182	2123375	2124811	1437	AEA54514.1	478	Membrane protein involved in the export of O-antigen, teichoic acid lipoteichoic acids
L. casei LC2W	PLF_1578_00047305	PGF_03482413	LC2W_2183	2125512	2126177	666	AEA54515.1	221	Acyltransferase
L. casei LC2W	PLF_1578_00014583	PGF_00220765	LC2W_2184	2126312	2127571	1260	AEA54516.1	419	hypothetical protein
L. casei LC2W	PLF_1578_00011694	PGF_02007941	LC2W_2185	2127611	2128585	975	AEA54517.1	324	Glycosyltransferase
L. casei LC2W	PLF_1578_00008982	PGF_12754404	LC2W_2186	2128707	2129864	1158	AEA54518.1	385	Glycosyltransferase
L. casei LC2W	PLF_1578_00004122	PGF_00046044	LC2W_2187	2129851	2131032	1182	AEA54519.1	393	Alpha-D-GlcNAc alpha-1,2-L-rhamnosyltransferase (EC 2.4.1.-)
L. casei LC2W	PLF_1578_00002482	PGF_10450882	LC2W_2188	2131171	2131929	759	AEA54520.1	252	Tyrosine-protein kinase EpsD (EC 2.7.10.2)
L. casei LC2W	PLF_1578_00059530	PGF_00277277	LC2W_2189	2131944	2132873	930	AEA54521.1	309	Exopolysaccharide biosynthesis protein-Tyrosine kinase modulator
L. casei LOCK919	PLF_1578_00001326	PGF_00019249	LOCK919_2215	2173729	2174493	765	AGP68897.1	254	Manganese-dependent protein-tyrosine phosphatase (EC 3.1.3.48)
L. casei LOCK919	PLF_1578_00001102	PGF_00417153	LOCK919_2216	2174902	2175564	663	AGP68898.1	220	Cell envelope-associated transcriptional attenuator LytR-CpsA-Psr, subfamily F2 (as in PMID19099556)
L. casei LOCK919	PLF_1578_00000584	PGF_00571237	LOCK919_2217	2175641	2176483	843	AGP68899.1	280	dTDP-4-dehydrorhamnose reductase (EC 1.1.1.133)
L. casei LOCK919	PLF_1578_00000244	PGF_03056683	LOCK919_2218	2176558	2177583	1026	AGP68900.1	341	dTDP-glucose 4,6-dehydratase (EC 4.2.1.46)
L. casei LOCK919	PLF_1578_00001633	PGF_07115887	LOCK919_2219	2177586	2178158	573	AGP68901.1	190	dTDP-4-dehydrorhamnose 3,5-epimerase (EC 5.1.3.13)
L. casei LOCK919	PLF_1578_00152779	PGF_08108653	LOCK919_2220	2178170	2179042	873	AGP68902.1	290	Glucose-1-phosphate thymidylyltransferase (EC 2.7.7.24)
L. casei LOCK919	PLF_1578_00034667	PGF_08794816	LOCK919_2221	2179413	2180090	678	AGP68903.1	225	Undecaprenyl-phosphate galactosephosphotransferase (EC 2.7.8.6)
L. casei LOCK919	PLF_1578_00072562	PGF_02018388	LOCK919_2222	2180507	2181484	978	AGP68904.1	325	Putative acetyl transferase
L. casei LOCK919	PLF_1578_00022354	PGF_02012747	LOCK919_2223	2182247	2183389	1143	AGP68905.1	380	Glycosyltransferase-like protein
L. casei LOCK919	PLF_1578_00169683	PGF_00007081	LOCK919_2224	2183602	2184660	1059	AGP68906.1	352	Galactofuranose transferase
L. casei LOCK919	PLF_1578_00017642	PGF_00046216	LOCK919_2225	2184660	2185625	966	AGP68907.1	321	Alpha-L-Rha alpha-1,3-L-rhamnosyltransferase
L. casei LOCK919	PLF_1578_00023310	PGF_02013438	LOCK919_2226	2185622	2186746	1125	AGP68908.1	374	Glycosyl transferase, group 1
L. casei LOCK919	PLF_1578_00124430	PGF_04305571	LOCK919_2227	2186774	2187577	804	AGP68909.1	267	Glycosyltransferase
L. casei LOCK919	PLF_1578_00002856	PGF_02933248	LOCK919_2228	2187676	2189100	1425	AGP68910.1	474	Membrane protein involved in the export of O-antigen, teichoic acid lipoteichoic acids
L. casei LOCK919	PLF_1578_00000193	PGF_00064046	LOCK919_2229	2189154	2190281	1128	AGP68911.1	375	UDP-galactopyranose mutase (EC 5.4.99.9)
L. casei LOCK919	PLF_1578_00131511	PGF_05115703	LOCK919_2230	2190467	2191699	1233	AGP68912.1	410	polysaccharide polymerase
L. casei LOCK919	PLF_1578_00002482	PGF_10450882	LOCK919_2231	2191746	2192501	756	AGP68913.1	251	Tyrosine-protein kinase EpsD (EC 2.7.10.2)
L. casei LOCK919	PLF_1578_00003679	PGF_03255161	LOCK919_2232	2192516	2193424	909	AGP68914.1	302	Tyrosine-protein kinase transmembrane modulator EpsC
L. casei spp casei ATCC393_a	PLF_1578_00030837	PGF_00299995	LBCZ_1763	1865986	1866939	954	BAN74931.1	317	putative polysaccharide polymerase
L. casei spp casei ATCC393_a	PLF_1578_00078715	PGF_00283988	LBCZ_1764	1867117	1867752	636	BAN74932.1	211	exopolysaccharide synthesis protein-tyrosine kinase
L. casei spp casei ATCC393_a	PLF_1578_00007836	PGF_02049213	LBCZ_1765	1867815	1868507	693	BAN74933.1	230	Modulator
L. casei spp casei ATCC393_a	PLF_1578_00004204	PGF_00251085	LBCZ_1766	1868594	1870033	1440	BAN74934.1	479	exopolysaccharide synthesis protein
L. casei spp casei ATCC393_a	PLF_1578_00078930	PGF_00242330	LBCZ_1767	1870048	1871184	1137	BAN74935.1	378	glycosyltransferase
L. casei spp casei ATCC393_a	PLF_1578_00169026	PGF_00392545	LBCZ_1768	1871233	1872351	1119	BAN74936.1	372	glycosyltransferase
L. casei spp casei ATCC393_a	PLF_1578_00143842	PGF_06947235	-	1872642	1872824	183		60	hypothetical protein
L. casei spp casei ATCC393_a	PLF_1578_00139003	PGF_08225224	LBCZ_1769	1872814	1873947	1134	BAN74937.1	377	transposase
L. casei spp casei ATCC393_a	PLF_1578_00139003	PGF_08225224	LBCZ_1770	1873968	1874573	606	BAN74938.1	201	transposase
L. casei spp casei ATCC393_a	PLF_1578_00139003	PGF_08225224	LBCZ_1771	1874634	1875155	522	BAN74939.1	173	transposase
L. casei spp casei ATCC393_a	PLF_1578_00008419	PGF_00377157	LBCZ_1772	1875419	1877491	2073	BAN74940.1	690	putative lysozyme
L. casei spp casei ATCC393_a	PLF_1578_00147731	PGF_10362537	LBCZ_1773	1877623	1878945	1323	BAN74941.1	440	glycosyltransferase
L. casei spp casei ATCC393_a	PLF_1578_00168656	PGF_00368504	-	1879361	1880173	813	BAN74942.1	270	acetyltransferase
L. casei spp casei ATCC393_a	PLF_1578_00003970	PGF_02622010	-	1880472	1881212	741	BAN74943.1	246	Uncharacterized glycosyltransferase YkoT
L. casei spp casei ATCC393_a	PLF_1578_00000072	PGF_10317148	LBCZ_1776	1881555	1882697	1143	BAN74944.1	380	UDP-N-acetylglucosamine 2-epimerase (EC 5.1.3.14)
L. casei spp casei ATCC393_a	PLF_1578_00003536	PGF_00400661	LBCZ_1777	1882836	1883717	882	BAN74945.1	293	conserved hypothetical protein
L. casei spp casei ATCC393_a	PLF_1578_00069048	PGF_03127628	LBCZ_1778	1883950	1885350	1401	BAN74946.1	466	bacterial sugar transferase- undecaprenyl-phosphate galactosephosphotransferase
L. casei spp casei ATCC393_a	PLF_1578_00183005	PGF_00113614	LBCZ_1779	1885478	1886218	741	BAN74947.1	246	glycosyltransferase
L. casei spp casei ATCC393_a	PLF_1578_00070064	PGF_02040079	LBCZ_1780	1886240	1886995	756	BAN74948.1	251	glycosyltransferase
L. casei spp casei ATCC393_a	PLF_1578_00001216	PGF_01033123	LBCZ_1781	1887079	1888014	936	BAN74949.1	311	UDP-glucose 4-epimerase (EC 5.1.3.2)
L. casei spp casei ATCC393_b	PLF_1578_00001326	PGF_00019249	LBCZ_1811	1922306	1923073	768	BAN74979.1	255	Manganese-dependent protein-tyrosine phosphatase (EC 3.1.3.48)
L. casei spp casei ATCC393_b	PLF_1578_00001102	PGF_00417153	LBCZ_1812	1923229	1924122	894	BAN74980.1	297	Cell envelope-associated transcriptional attenuator LytR-CpsA-Psr, subfamily F2
L. casei spp casei ATCC393_b	PLF_1578_00000584	PGF_00571237	LBCZ_1813	1924184	1925026	843	BAN74981.1	280	dTDP-4-dehydrorhamnose reductase (EC 1.1.1.133)
L. casei spp casei ATCC393_b	PLF_1578_00000244	PGF_03056683	LBCZ_1814	1925097	1926122	1026	BAN74982.1	341	dTDP-glucose 4,6-dehydratase (EC 4.2.1.46)
L. casei spp casei ATCC393_b	PLF_1578_00001633	PGF_07115887	LBCZ_1815	1926125	1926697	573	BAN74983.1	190	dTDP-4-dehydrorhamnose 3,5-epimerase (EC 5.1.3.13)
L. casei spp casei ATCC393_b	PLF_1578_00000264	PGF_08108653	LBCZ_1816	1926697	1927476	780	BAN74984.1	259	Glucose-1-phosphate thymidylyltransferase (EC 2.7.7.24)
L. casei spp casei ATCC393_b	PLF_1578_00034667	PGF_08794816	LBCZ_1817	1927905	1928585	681	BAN74985.1	226	Undecaprenyl-phosphate galactosephosphotransferase (EC 2.7.8.6)
L. casei spp casei ATCC393_b	PLF_1578_00139003	PGF_08225224	LBCZ_1818	1928997	1930130	1134	BAN74986.1	377	transposase
L. casei spp casei ATCC393_b	PLF_1578_00042067	PGF_02025384	LBCZ_1819	1930220	1931086	867	BAN74987.1	288	glycosyltransferase
L. casei spp casei ATCC393_b	PLF_1578_00178586	PGF_08241113	LBCZ_1820	1931086	1932255	1170	BAN74988.1	389	hypothetical protein
L. casei spp casei ATCC393_b	PLF_1578_00148440	PGF_00228091	LBCZ_1821	1932290	1933702	1413	BAN74989.1	470	polysaccharide biosynthesis protein
L. casei spp casei ATCC393_b	PLF_1578_00074448	PGF_08152037	LBCZ_1822	1933724	1934809	1086	BAN74990.1	361	glycosyltransferase
L. casei spp casei ATCC393_b	PLF_1578_00182948	PGF_02010825	-	1934811	1935767	957	BAN74991.1	318	putative glycosyltransferase
L. casei spp casei ATCC393_b	PLF_1578_00002482	PGF_10450882	LBCZ_1824	1935899	1936648	750	BAN74992.1	249	Tyrosine-protein kinase EpsD (EC 2.7.10.2)
L. casei spp casei ATCC393_b	PLF_1578_00059530	PGF_00277277	LBCZ_1825	1936665	1937585	921	BAN74993.1	306	exopolysaccharide biosynthesis protein-modulator
L. casei W56	PLF_1578_00001326	PGF_00019249	BN194_21690	2147995	2148738	744	CCK23116.1	247	Manganese-dependent protein-tyrosine phosphatase (EC 3.1.3.48)
L. casei W56	PLF_1578_00001102	PGF_00417153	BN194_21700	2148937	2149833	897	CCK23117.1	298	Cell envelope-associated transcriptional attenuator LytR-CpsA-Psr, subfamily F2 (as in PMID19099556)
L. casei W56	PLF_1578_00013552	PGF_00303489	BN194_21710	2149975	2150949	975	CCK23118.1	324	Putative uncharacterized protein-Eps3O
L. casei W56	PLF_1578_00159431	PGF_02008659		2151195	2151311	117		38	hypothetical protein
L. casei W56	PLF_1578_00159431	PGF_02008659	BN194_21720	2151360	2152043	684	CCK23119.1	227	Transposase
L. casei W56	PLF_1578_00000012	PGF_01000105	BN194_21730	2152125	2152307	183	CCK23120.1	60	Mobile element protein
L. casei W56	PLF_1578_00182777	PGF_08225224	BN194_21740	2152468	2153883	1416	CCK23121.1	471	Transposase
L. casei W56	PLF_1578_00000012	PGF_01000105	BN194_21750	2153950	2154927	978	CCK23122.1	325	Mobile element protein
L. casei W56	PLF_1578_00000584	PGF_00571237	BN194_21760	2155219	2156064	846	CCK23123.1	281	dTDP-4-dehydrorhamnose reductase (EC 1.1.1.133)
L. casei W56	PLF_1578_00000244	PGF_03056683	BN194_21770	2156139	2157164	1026	CCK23124.1	341	dTDP-glucose 4,6-dehydratase (EC 4.2.1.46)
L. casei W56	PLF_1578_00001633	PGF_07115887	BN194_21780	2157167	2157739	573	CCK23125.1	190	dTDP-4-dehydrorhamnose 3,5-epimerase (EC 5.1.3.13)
L. casei W56	PLF_1578_00152779	PGF_08108653	BN194_21790	2157751	2158623	873	CCK23126.1	290	Glucose-1-phosphate thymidylyltransferase (EC 2.7.7.24)
L. casei W56	PLF_1578_00081181	PGF_08794816	BN194_21800	2158823	2159491	669	CCK23127.1	222	Undecaprenyl-phosphate galactosephosphotransferase (EC 2.7.8.6)
L. casei W56	PLF_1578_00004503	PGF_02028152	BN194_21810	2159634	2160500	867	CCK23128.1	288	dTDP-Rha:A-D-GlcNAc-diphosphoryl polyprenol, A-3-L-rhamnosyl transferase WbbL
L. casei W56	PLF_1578_00002856	PGF_02933248	BN194_21820	2160522	2161577	1056	CCK23129.1	351	Membrane protein involved in the export of O-antigen, teichoic acid lipoteichoic acids
L. casei W56	PLF_1578_00047305	PGF_03482413	BN194_21830	2162658	2163323	666	CCK23130.1	221	Uncharacterized acetyltransferase MJ1064
L. casei W56	PLF_1578_00014583	PGF_00220765	BN194_21840	2163458	2164042	585	CCK23131.1	194	hypothetical protein
L. casei W56	PLF_1578_00014583	PGF_00220765	BN194_21850	2164081	2164716	636	CCK23132.1	211	hypothetical protein
L. casei W56	PLF_1578_00011694	PGF_02007941	BN194_21860	2164756	2165730	975	CCK23133.1	324	Glycosyltransferase
L. casei W56	PLF_1578_00008982	PGF_12754404	BN194_21870	2165852	2167009	1158	CCK23134.1	385	Glycosyltransferase
L. casei W56	PLF_1578_00004122	PGF_00046044	BN194_21880	2166996	2168177	1182	CCK23135.1	393	Alpha-D-GlcNAc alpha-1,2-L-rhamnosyltransferase (EC 2.4.1.-)
L. casei W56	PLF_1578_00002482	PGF_10450882	BN194_21890	2168316	2169074	759	CCK23136.1	252	Tyrosine-protein kinase EpsD (EC 2.7.10.2)
L. casei W56	PLF_1578_00059530	PGF_00277277	BN194_21900	2169089	2170018	930	CCK23137.1	309	TK modulator
L. casei Zhang_a	PLF_1578_00030837	PGF_00299995	LCAZH_1936	1890597	1891646	1050	ADK19149.1	349	LPS biosynthesis-like polysaccharide polymerase
L. casei Zhang_a	PLF_1578_00157532	PGF_00283988	LCAZH_1937	1891724	1892359	636	ADK19150.1	211	exopolysaccharide synthesis protein-tyrosine kinase
L. casei Zhang_a	PLF_1578_00006588	PGF_02049213	LCAZH_1938	1892417	1893109	693	ADK19151.1	230	lipopolysaccharide biosynthesis-tyrosine kinase modulator
L. casei Zhang_a	PLF_1578_00004204	PGF_00251085	LCAZH_1939	1893353	1894792	1440	ADK19152.1	479	histidine kinase
L. casei Zhang_a	PLF_1578_00004024	PGF_00242330	LCAZH_1940	1894807	1895943	1137	ADK19153.2	378	glycosyl transferase, group 1
L. casei Zhang_a	PLF_1578_00159678	PGF_02040019	LCAZH_1941	1895998	1896963	966	ADK19154.1	321	EpsV protein-glycosyl transferase
L. casei Zhang_a	PLF_1578_00007146	PGF_08225224	LCAZH_1942	1897374	1899047	1674	ADK19155.2	557	hypothetical protein
L. casei Zhang_a	PLF_1578_00000012	PGF_01000105	LCAZH_1943	1899212	1900456	1245	ADK19156.1	414	Mobile element protein
L. casei Zhang_a	PLF_1578_00006462	PGF_00364118	LCAZH_1945	1900672	1902411	1740	ADK19157.1	579	hypothetical protein
L. casei Zhang_a	PLF_1578_00015906	PGF_00377157	LCAZH_1946	1902606	1904687	2082	ADK19158.1	693	lyzozyme M1
L. casei Zhang_a	PLF_1578_00006452	PGF_10362537	LCAZH_1947	1904826	1906313	1488	ADK19159.1	495	glycosyl transferase,
L. casei Zhang_a	PLF_1578_00007428	PGF_00368504	LCAZH_1948	1906564	1907604	1041	ADK19160.1	346	acyltransferase
L. casei Zhang_a	PLF_1578_00003970	PGF_02622010	LCAZH_1949	1907732	1908724	993	ADK19161.2	330	Uncharacterized glycosyltransferase YkoT
L. casei Zhang_a	PLF_1578_00000072	PGF_10317148	LCAZH_1951	1908796	1909938	1143	ADK19162.1	380	UDP-N-acetylglucosamine 2-epimerase (EC 5.1.3.14)
L. casei Zhang_a	PLF_1578_00003536	PGF_00400661	LCAZH_1952	1910200	1911066	867	ADK19163.1	288	hypothetical protein
L. casei Zhang_a	PLF_1578_00002511	PGF_08794816	LCAZH_1953	1911209	1912609	1401	ADK19164.1	466	Undecaprenyl-phosphate galactosephosphotransferase (EC 2.7.8.6)
L. casei Zhang_a	PLF_1578_00183005	PGF_00113614	LCAZH_1954	1912740	1913480	741	ADK19165.1	246	glycosyl transferase,
L. casei Zhang_a	PLF_1578_00005959	PGF_02040079	LCAZH_1955	1913502	1914257	756	ADK19166.1	251	glycosyl transferase,
L. casei Zhang_a	PLF_1578_00001216	PGF_01033123	LCAZH_1956	1914342	1915292	951	ADK19167.1	316	UDP-glucose 4-epimerase (EC 5.1.3.2)
L. casei Zhang_b	PLF_1578_00000584	PGF_00571237	LCAZH_1990	1949787	1950629	843	ADK19200.1	280	dTDP-4-dehydrorhamnose reductase (EC 1.1.1.133)
L. casei Zhang_b	PLF_1578_00000244	PGF_03056683	LCAZH_1991	1950704	1951729	1026	ADK19201.1	341	dTDP-glucose 4,6-dehydratase (EC 4.2.1.46)
L. casei Zhang_b	PLF_1578_00001633	PGF_07115887	LCAZH_1992	1951732	1952304	573	ADK19202.1	190	dTDP-4-dehydrorhamnose 3,5-epimerase (EC 5.1.3.13)
L. casei Zhang_b	PLF_1578_00152779	PGF_08108653	LCAZH_1993	1952316	1953188	873	ADK19203.1	290	Glucose-1-phosphate thymidylyltransferase (EC 2.7.7.24)
L. casei Zhang_b	PLF_1578_00001326	PGF_00019249	LCAZH_1994	1953388	1954152	765	ADK19204.1	254	Manganese-dependent protein-tyrosine phosphatase (EC 3.1.3.48)
L. casei Zhang_b	PLF_1578_00001102	PGF_00417153	LCAZH_1995	1954330	1955226	897	ADK19205.1	298	Cell envelope-associated transcriptional attenuator LytR-CpsA-Psr, subfamily F2 (as in PMID19099556)
L. casei Zhang_b	PLF_1578_00071962	PGF_04016031	LCAZH_1996	1955364	1956341	978	ADK19206.1	325	hypothetical protein
L. casei Zhang_b	PLF_1578_00000012	PGF_01000105	LCAZH_1997	1956658	1957854	1197	ADK19207.1	398	transposase
L. casei Zhang_b	PLF_1578_00002772	PGF_02015808	LCAZH_1998	1958028	1958225	198	ADK19208.1	65	transposase
L. casei Zhang_b	PLF_1578_00000766	PGF_01000105	LCAZH_1999	1958200	1958553	354	ADK19209.1	117	Mobile element protein
L. casei Zhang_b	PLF_1578_00033962	PGF_01000105	LCAZH_2000	1958654	1960156	1503	ADK19210.2	500	Mobile element protein
L. casei Zhang_b	PLF_1578_00076678	PGF_08794816	LCAZH_2001	1960417	1961085	669	ADK19211.1	222	Undecaprenyl-phosphate galactosephosphotransferase (EC 2.7.8.6)
L. casei Zhang_b	PLF_1578_00000006	PGF_01000105	LCAZH_2002	1961406	1962326	921	ADK19212.1	306	transposase PrcB
L. casei Zhang_b	PLF_1578_00152579	PGF_00682397	LCAZH_2003	1962420	1963361	942	ADK19213.1	313	glycosyltransferase
L. casei Zhang_b	PLF_1578_00071906	PGF_03939167	LCAZH_2004	1963330	1964616	1287	ADK19214.1	428	hypothetical protein
L. casei Zhang_b	PLF_1578_00002856	PGF_02933248	LCAZH_2005	1964708	1966138	1431	ADK19215.1	476	Membrane protein involved in the export of O-antigen, teichoic acid lipoteichoic acids
L. casei Zhang_b	PLF_1578_00074448	PGF_08152037	LCAZH_2006	1966184	1967266	1083	ADK19216.1	360	glycosyltransferase
L. casei Zhang_b	PLF_1578_00042460	PGF_02025667	LCAZH_2007	1967304	1968176	873	ADK19217.1	290	glycosyltransferase
L. casei Zhang_b	PLF_1578_00163731	PGF_08166706	LCAZH_2008	1968173	1968988	816	ADK19218.1	271	LicD-family phosphotransferase
L. casei Zhang_b	PLF_1578_00177673	PGF_10547451	LCAZH_2009	1969007	1969705	699	ADK19219.1	232	acetyl transferase
L. casei Zhang_b	PLF_1578_00042379	PGF_02025597	LCAZH_2010	1969707	1970678	972	ADK19220.1	323	glycosyltransferase
L. casei Zhang_b	PLF_1578_00004122	PGF_00046044	LCAZH_2011	1970727	1971893	1167	ADK19221.1	388	Alpha-D-GlcNAc alpha-1,2-L-rhamnosyltransferase (EC 2.4.1.-)
L. casei Zhang_b	PLF_1578_00002482	PGF_10450882	LCAZH_2012	1972042	1972791	750	ADK19222.1	249	Tyrosine-protein kinase EpsD (EC 2.7.10.2)
L. casei Zhang_b	PLF_1578_00003679	PGF_03255161	LCAZH_2013	1972811	1973725	915	ADK19223.1	304	Tyrosine-protein kinase transmembrane modulator EpsC
L. curvatus FBA2	PLF_1578_00049701	PGF_00020002	FBA2_07535	1491168	1492586	1419	ANJ69831.1	472	Membrane protein involved in the export of O-antigen, teichoic acid lipoteichoic acids
L. curvatus FBA2	PLF_1578_00018479	PGF_07542127	FBA2_07540	1492601	1493221	621	WP_081273028.1	206	hypothetical protein
L. curvatus FBA2	PLF_1578_00100624	PGF_04249683	FBA2_07545	1493234	1494337	1104	ANJ69832.1	367	exopolysaccharide biosynthesis protein EpsG
L. curvatus FBA2	PLF_1578_00152746	PGF_00987394	FBA2_07550	1494362	1495288	927	ANJ69833.1	308	Glycosyltransferase
L. curvatus FBA2	PLF_1578_00140064	PGF_05951136	FBA2_07555	1495312	1496127	816	ANJ70202.1	271	Glycosyltransferase
L. curvatus FBA2	PLF_1578_00082479	PGF_06528445	FBA2_07560	1496124	1497194	1071	ANJ69834.1	356	Glycosyltransferase
L. curvatus FBA2	PLF_1578_00184972	PGF_04761383	FBA2_07565	1497194	1497850	657	ANJ69835.1	218	UDP-phosphate N-acetylgalactosaminyl-1-phosphate transferase
L. curvatus FBA2	PLF_1578_00001216	PGF_01033123	FBA2_07570	1497864	1498799	936	ANJ69836.1	311	UDP-glucose 4-epimerase (EC 5.1.3.2)
L. curvatus FBA2	PLF_1578_00024084	PGF_00019249	FBA2_07575	1498824	1499594	771	ANJ70203.1	256	Manganese-dependent protein-tyrosine phosphatase (EC 3.1.3.48)
L. curvatus FBA2	PLF_1578_00021879	PGF_10450882	FBA2_07580	1499591	1499872	282	WP_003677334.1	93	Tyrosine-protein kinase EpsD (EC 2.7.10.2)
L. curvatus FBA2	PLF_1578_00021879	PGF_10450882	FBA2_07585	1499950	1500690	741	ANJ69837.1	246	Tyrosine-protein kinase EpsD (EC 2.7.10.2)
L. curvatus FBA2	PLF_1578_00034645	PGF_03255161	FBA2_07590	1500697	1501443	747	ANJ69838.1	248	Tyrosine-protein kinase transmembrane modulator EpsC
L. curvatus FBA2	PLF_1578_00001102	PGF_00417153	FBA2_07595	1501530	1502519	990	ANJ70204.1	329	Cell envelope-associated transcriptional attenuator LytR-CpsA-Psr, subfamily F2
L. curvatus WiKim38	PLF_1578_00000072	PGF_10317148		455865	456245	381		126	UDP-N-acetylglucosamine 2-epimerase (EC 5.1.3.14)
L. curvatus WiKim38	PLF_1578_00000072	PGF_10317148	LCW_02350	456273	456881	609	WP_005692860.1	202	UDP-N-acetylglucosamine 2-epimerase (EC 5.1.3.14)
L. curvatus WiKim38	PLF_1578_00023752	PGF_00072379	LCW_02355	457015	457947	933	AOO74986.1	310	Bactoprenol glucosyl transferase (EC 2.4.1.-)
L. curvatus WiKim38	PLF_1578_00010702	PGF_00056151	LCW_02360	457949	458371	423	AOO74987.1	140	Teichoic acid glycosylation protein
L. curvatus WiKim38	PLF_1578_00036444	PGF_00380526	LCW_02365	458364	458846	483	AOO74988.1	160	teichoic acid glycosylation protein
L. curvatus WiKim38	PLF_1578_00016376	PGF_08946513	LCW_02370	459254	459706	453	AOO74989.1	150	Flavodoxin
L. curvatus WiKim38	PLF_1578_00002496	PGF_06629251	LCW_02375	459931	460728	798	AOO74990.1	265	Methionine aminopeptidase (EC 3.4.11.18)
L. curvatus WiKim38	PLF_1578_00035228	PGF_10302992	LCW_02380	460898	461833	936	AOO74991.1	311	YihY/virulence factor BrkB family protein
L. curvatus WiKim38	PLF_1578_00001102	PGF_00417153	LCW_02385	462279	463244	966	AOO74992.1	321	Cell envelope-associated transcriptional attenuator LytR-CpsA-Psr, subfamily F2 (as in PMID19099556)
L. curvatus WiKim38	PLF_1578_00034645	PGF_03255161	LCW_02390	463331	464077	747	AOO74993.1	248	Tyrosine-protein kinase transmembrane modulator EpsC
L. curvatus WiKim38	PLF_1578_00021879	PGF_10450882	LCW_02395	464083	464826	744	AOO74994.1	247	Tyrosine-protein kinase EpsD (EC 2.7.10.2)
L. curvatus WiKim38	PLF_1578_00001216	PGF_01033123	LCW_02400	464852	465790	939	AOO74995.1	312	UDP-glucose 4-epimerase (EC 5.1.3.2)
L. curvatus WiKim38	PLF_1578_00147685	PGF_08030860	LCW_02405	465811	466461	651	AOO76304.1	216	UDP-phosphate N-acetylgalactosaminyl-1-phosphate transferase
L. curvatus WiKim38	PLF_1578_00029540	PGF_02016431	LCW_02410	466461	467291	831	AOO74996.1	276	Glycosyltransferase
L. curvatus WiKim38	PLF_1578_00188095	PGF_12453190	LCW_02415	467291	468436	1146	AOO74997.1	381	Teichoic acid biosynthesis
L. curvatus WiKim38	PLF_1578_00155752	PGF_07628677	LCW_02420	468439	469572	1134	AOO74998.1	377	Glycosyltransferase
L. curvatus WiKim38	PLF_1578_00166580	PGF_02011728	LCW_02425	469569	470654	1086	AOO74999.1	361	Glycosyltransferase
L. curvatus WiKim38	PLF_1578_00189695	PGF_12544821	LCW_02430	470665	471861	1197	AOO75000.1	398	polysaccharide polymerase
L. curvatus WiKim38	PLF_1578_00018159	PGF_10527576	LCW_02435	471900	472289	390	AOO75001.1	129	Glycerol-3-phosphate cytidylyltransferase (EC 2.7.7.39)
L. curvatus WiKim38	PLF_1578_00035774	PGF_08225224	LCW_02440	472933	474333	1401	AOO75002.1	466	membrane protein, putative-Flippase
L. curvatus WiKim38	PLF_1578_00039500	PGF_02023208	LCW_02445	474745	475296	552	AOO75003.1	183	RNA polymerase subunit sigma-70
L. curvatus WiKim38	PLF_1578_00031312	PGF_02017879	LCW_02450	475479	476303	825	AOO75004.1	274	hypothetical protein
L. curvatus WiKim38	PLF_1578_00000007	PGF_00064393	LCW_02455	476495	477397	903	AOO75005.1	300	UTP--glucose-1-phosphate uridylyltransferase (EC 2.7.7.9)
L. curvatus WiKim52	PLF_1578_00001102	PGF_00417153	BCY75_04625	923984	924949	966	ANY13315.1	321	Cell envelope-associated transcriptional attenuator LytR-CpsA-Psr, subfamily F2
L. curvatus WiKim52	PLF_1578_00034645	PGF_03255161	BCY75_04630	925036	925782	747	ANY13316.1	248	Tyrosine-protein kinase transmembrane modulator EpsC
L. curvatus WiKim52	PLF_1578_00021879	PGF_10450882	BCY75_04635	925787	926515	729	ANY13317.1	242	Tyrosine-protein kinase EpsD (EC 2.7.10.2)
L. curvatus WiKim52			BCY75_04640	926524	926805	282	WP_010495923.1	94	tyrosine protein phosphatase
L. curvatus WiKim52	PLF_1578_00028283	PGF_03556786	BCY75_04645	926832	928676	1845	ANY13318.1	614	short-chain dehydrogenase
L. curvatus WiKim52	PLF_1578_00046384	PGF_08794816	BCY75_04650	928678	929313	636	ANY13319.1	211	UDP-N-acetylglucosamine 4,6-dehydratase (EC 4.2.1.135)
L. curvatus WiKim52	PLF_1578_00034647	PGF_10462175	BCY75_04655	929288	930178	891	ANY13320.1	296	UDP-glucose 4-epimerase (EC 5.1.3.2)
L. curvatus WiKim52	PLF_1578_00018880	PGF_08225224	BCY75_04660	930179	931327	1149	ANY14359.1	382	Glycosyltransferase
L. curvatus WiKim52	PLF_1578_00086071	PGF_06752312	BCY75_04665	931342	932244	903	ANY13321.1	301	Glycosyltransferase
L. curvatus WiKim52	PLF_1578_00099979	PGF_08225224	BCY75_04670	932234	933091	858	ANY13322.1	286	Glycosyltransferase
L. curvatus WiKim52	PLF_1578_00012224	PGF_05038555	BCY75_04675	933141	933401	261	ANY13323.1	86	transposase
L. curvatus WiKim52	PLF_1578_00017586	PGF_01000105	BCY75_04680	933425	934270	846	ANY13324.1	281	transposase
L. curvatus WiKim52	PLF_1578_00137354	PGF_04772051	BCY75_04685	934334	935452	1119	ANY13325.1	373	exopolysaccharide biosynthesis protein epsG
L. curvatus WiKim52	PLF_1578_00099201	PGF_10397963	BCY75_04690	935464	936387	924	ANY13326.1	307	Glycosyltransferase
L. curvatus WiKim52	PLF_1578_00070065	PGF_04001663	BCY75_04695	936399	937349	951	ANY13327.1	317	Glycosyltransferase
L. curvatus WiKim52	PLF_1578_00150372	PGF_00800248	BCY75_04700	937342	938760	1419	ANY13328.1	472	Capsular polysaccharide repeat unit transporter CpsL
L. curvatus WiKim52	PLF_1578_00000264	PGF_08108653	BCY75_04705	938785	939654	870	ANY13329.1	289	Glucose-1-phosphate thymidylyltransferase (EC 2.7.7.24)
L. curvatus WiKim52	PLF_1578_00003925	PGF_07115887	BCY75_04710	939667	940248	582	ANY13330.1	193	dTDP-4-dehydrorhamnose 3,5-epimerase (EC 5.1.3.13)
L. curvatus WiKim52	PLF_1578_00000244	PGF_03056683	BCY75_04715	940264	941292	1029	ANY13331.1	342	dTDP-glucose 4,6-dehydratase (EC 4.2.1.46)
L. curvatus WiKim52	PLF_1578_00000584	PGF_00571237	BCY75_04720	941349	942191	843	ANY13332.1	280	dTDP-4-dehydrorhamnose reductase (EC 1.1.1.133)
L. curvatus WiKim52	PLF_1578_00039500	PGF_02023208	BCY75_04725	942239	942787	549	ANY13333.1	182	RNA polymerase subunit sigma-70
L. curvatus WiKim52	PLF_1578_00031312	PGF_02017879	BCY75_04730	942970	943794	825	ANY13334.1	274	hypothetical protein
L. curvatus WiKim52	PLF_1578_00000007	PGF_00064393	BCY75_04735	943986	944888	903	ANY13335.1	300	UTP--glucose-1-phosphate uridylyltransferase (EC 2.7.7.9)
L. delbreuckii ATCC BAA 365_a	PLF_1578_00016439	PGF_02933248	LBUL_1802	1641495	1642928	1434	YP_813654.1	477	Membrane protein involved in the export of O-antigen, teichoic acid lipoteichoic acids
L. delbreuckii ATCC BAA 365_a	PLF_1578_00017880	PGF_02010560	LBUL_1803	1643071	1643190	120	YP_813655.1	39	galactofuranosyltransferase
L. delbreuckii ATCC BAA 365_a	PLF_1578_00018553	PGF_02010971	LBUL_1805	1643897	1645105	1209	YP_813656.1	402	polysaccharide polymerase
L. delbreuckii ATCC BAA 365_a	PLF_1578_00018716	PGF_00017205	LBUL_1806	1645147	1645905	759	YP_813657.1	252	Lipopolysaccharide biosynthesis glycosyltransferase
L. delbreuckii ATCC BAA 365_a	PLF_1578_00012628	PGF_00416253	LBUL_1807	1645926	1647044	1119	YP_813658.1	372	Glycosyltransferase
L. delbreuckii ATCC BAA 365_a	PLF_1578_00015240	PGF_00424667	LBUL_1808	1647037	1647933	897	YP_813659.1	298	EpsIIG, Putative glycosyltransferase
L. delbreuckii ATCC BAA 365_a	PLF_1578_00154488	PGF_02933248		1647970	1648617	648	WP_009557534.1	215	Membrane protein involved in the export of O-antigen, teichoic acid lipoteichoic acids
L. delbreuckii ATCC BAA 365_a	PLF_1578_00154488	PGF_02933248		1648650	1649246	597		198	Membrane protein involved in the export of O-antigen, teichoic acid lipoteichoic acids
L. delbreuckii ATCC BAA 365_a	PLF_1578_00000193	PGF_00064046	LBUL_1810	1649399	1650514	1116	YP_813660.1	371	UDP-galactopyranose mutase (EC 5.4.99.9)
L. delbreuckii ATCC BAA 365_a	PLF_1578_00016429	PGF_00017205	LBUL_1811	1650535	1651311	777	YP_813661.1	258	Lipopolysaccharide biosynthesis glycosyltransferase
L. delbreuckii ATCC BAA 365_a	PLF_1578_00013022	PGF_08794816	LBUL_1812	1651328	1651924	597	YP_813662.1	198	Undecaprenyl-phosphate galactosephosphotransferase (EC 2.7.8.6)
L. delbreuckii ATCC BAA 365_a	PLF_1578_00008720	PGF_00110613	LBUL_1813	1652126	1652800	675	YP_813663.1	224	glycosyltransferase, Glycosyltransferase14
L. delbreuckii ATCC BAA 365_a	PLF_1578_00008720	PGF_00110613		1652872	1653036	165		54	glycosyltransferase
L. delbreuckii ATCC BAA 365_a	PLF_1578_00009907	PGF_00417153	LBUL_1815	1653081	1654244	1164	YP_813664.1	387	Cell envelope-associated transcriptional attenuator LytR-CpsA-Psr, subfamily F2 (as in PMID19099556)
L. delbreuckii ATCC BAA 365_b	PLF_1578_00182704	PGF_08225224	LBUL_1841	1670576	1672024	1449	YP_813685.1	482	Flippase
L. delbreuckii ATCC BAA 365_b	PLF_1578_00022072	PGF_08225224	LBUL_1842	1672176	1673345	1170	YP_813686.1	389	IS256 family transposase
L. delbreuckii ATCC BAA 365_b	PLF_1578_00158342	PGF_03858933	LBUL_1843	1673963	1674961	999	YP_813687.1	332	transposase
L. delbreuckii ATCC BAA 365_b							YP_813688.1	0	glycosyltransferase
L. delbreuckii ATCC BAA 365_b	PLF_1578_00000486	PGF_08225224	LBUL_1845	1675520	1676293	774	YP_813689.1	257	IS4 family transposase
L. delbreuckii ATCC BAA 365_b	PLF_1578_00000741	PGF_01000105	LBUL_1846	1676416	1677639	1224	YP_813690.1	407	IS110 family transposase
L. delbreuckii ATCC BAA 365_b	PLF_1578_00004995	PGF_08225224	LBUL_1847	1677892	1678089	198	YP_813691.1	65	transposase
L. delbreuckii ATCC BAA 365_b	PLF_1578_00052331	PGF_02033340	LBUL_1848	1678443	1679390	948	YP_813692.1	315	glycosyltransferase family 2 protein
L. delbreuckii ATCC BAA 365_b	PLF_1578_00000599	PGF_01000105		1680202	1680636	435	WP_076611241.1	144	IS30 family transposase
L. delbreuckii ATCC BAA 365_b	PLF_1578_00011233	PGF_00958216		1681603	1681809	207	WP_076612331.1	68	IS982 family transposase
L. delbreuckii ATCC BAA 365_b	PLF_1578_00051877	PGF_00176021	LBUL_1851	1681847	1682956	1110	YP_813693.1	369	polysaccharide polymerase
L. delbreuckii ATCC BAA 365_b	PLF_1578_00061939	PGF_02042348		1683599	1683874	276	WP_003644162.1	91	Manganese-dependent protein-tyrosine phosphatase (EC 3.1.3.48)
L. delbreuckii ATCC BAA 365_b	PLF_1578_00153351	PGF_00921706	LBUL_1853	1684128	1684850	723	YP_813694.1	240	mannosyltransferase OCH1 related enzyme
L. delbreuckii ATCC BAA 365_b	PLF_1578_00005071	PGF_00009900	LBUL_1854	1684862	1685299	438	YP_813695.1	145	glycosyl transferase family protein
L. delbreuckii ATCC BAA 365_b	PLF_1578_00004710	PGF_00034844	LBUL_1855	1685365	1685829	465	YP_813696.1	154	UDP-N-acetylglucosamine:LPS N-acetylglucosamine transferase
L. delbreuckii ATCC BAA 365_b	PLF_1578_00010216	PGF_08794816	LBUL_1856	1685887	1686546	660	YP_813697.1	219	Undecaprenyl-phosphate galactosephosphotransferase (EC 2.7.8.6)
L. delbreuckii ATCC BAA 365_b	PLF_1578_00012802	PGF_00019249	LBUL_1857	1686577	1687353	777	YP_813698.1	258	Manganese-dependent protein-tyrosine phosphatase (EC 3.1.3.48)
L. delbreuckii ATCC BAA 365_b	PLF_1578_00014266	PGF_10450882	LBUL_1858	1687357	1688124	768	YP_813699.1	255	Tyrosine-protein kinase EpsD (EC 2.7.10.2)
L. delbreuckii ATCC BAA 365_b	PLF_1578_00014268	PGF_03255161	LBUL_1859	1688134	1689018	885	YP_813700.1	294	Tyrosine-protein kinase transmembrane modulator EpsC
L. delbreuckii ATCC BAA 365_b	PLF_1578_00014218	PGF_00417153	LBUL_1860	1689018	1689890	873	YP_813701.1	290	Cell envelope-associated transcriptional attenuator LytR-CpsA-Psr, subfamily F2 (as in PMID19099556)
L. delbreuckii spp jakobsenii ZN7a-9	PLF_1578_00179395	PGF_02933248	LJ046_00935	160400	161848	1449	APG72378.1	482	flippase
L. delbreuckii spp jakobsenii ZN7a-9	PLF_1578_00024740	PGF_04007989	LJ046_00940	161912	162874	963	APG72379.1	320	glycosyltransferase
L. delbreuckii spp jakobsenii ZN7a-9	PLF_1578_00117754	PGF_04364399	LJ046_00945	162892	163542	651	APG72380.1	216	glycosyltransferase
L. delbreuckii spp jakobsenii ZN7a-9	PLF_1578_00021651	PGF_00710078					WP_011416938.1		Mobile element protein
L. delbreuckii spp jakobsenii ZN7a-9							WP_013439318.1		Mobile element protein
L. delbreuckii spp jakobsenii ZN7a-9	PLF_1578_00000599	PGF_01000105	LJ046_00960	164841	165878	1038	APG72381.1	345	IS30 family transposase
L. delbreuckii spp jakobsenii ZN7a-9	PLF_1578_00036114	PGF_02020397	LJ046_00965	166170	167345	1176	APG72382.1	391	polysaccharide polymerase
L. delbreuckii spp jakobsenii ZN7a-9	PLF_1578_00047302	PGF_00792818	LJ046_00970	167422	168393	972	APG72383.1	323	hypothetical protein
L. delbreuckii spp jakobsenii ZN7a-9	PLF_1578_00192934	PGF_12757585	LJ046_00975	168407	168967	561	APG73821.1	186	O-acetyltransferase
L. delbreuckii spp jakobsenii ZN7a-9	PLF_1578_00035450	PGF_08225224	LJ046_00980	168977	169996	1020	APG72384.1	339	glycosyltransferase
L. delbreuckii spp jakobsenii ZN7a-9	PLF_1578_00029711	PGF_05156376	LJ046_00985	170027	171109	1083	APG72385.1	360	N-acetylmannosaminyltransferase (EC 2.4.1.187)
L. delbreuckii spp jakobsenii ZN7a-9			LJ046_00990				WP_002350629.1		hypothetical protein
L. delbreuckii spp jakobsenii ZN7a-9	PLF_1578_00182035	PGF_03416607	LJ046_00995	172287	173033	747	APG72386.1	248	Sugar-phosphate guanylyltransferase / Sugar-phosephate isomerase
L. delbreuckii spp jakobsenii ZN7a-9	PLF_1578_00046443	PGF_00054915	LJ046_01000	173114	174427	1314	APG72387.1	437	mannose-1-phosphate guanylyltransferase
L. delbreuckii spp jakobsenii ZN7a-9	PLF_1578_00046442	PGF_04208139	LJ046_01005	174440	176116	1677	APG72388.1	558	Phosphomannomutase (EC 5.4.2.8)
L. delbreuckii spp jakobsenii ZN7a-9	PLF_1578_00010216	PGF_08794816	LJ046_01010	176145	176813	669	APG72389.1	222	Undecaprenyl-phosphate galactosephosphotransferase (EC 2.7.8.6)
L. delbreuckii spp jakobsenii ZN7a-9	PLF_1578_00012802	PGF_00019249	LJ046_01015	176844	177620	777	APG72390.1	258	Manganese-dependent protein-tyrosine phosphatase (EC 3.1.3.48)
L. delbreuckii spp jakobsenii ZN7a-9	PLF_1578_00014266	PGF_10450882	LJ046_01020	177624	178406	783	APG72391.1	260	Tyrosine-protein kinase EpsD (EC 2.7.10.2)
L. delbreuckii spp jakobsenii ZN7a-9	PLF_1578_00014268	PGF_03255161	LJ046_01025	178416	179324	909	APG72392.1	302	Tyrosine-protein kinase transmembrane modulator EpsC
L. delbreuckii spp jakobsenii ZN7a-9	PLF_1578_00014218	PGF_00417153	LJ046_01030	179324	180367	1044	APG72393.1	347	Cell envelope-associated transcriptional attenuator LytR-CpsA-Psr, subfamily F2 (as in PMID19099556)
L. delbreuckii spp bulgaricus 2038_a	PLF_1578_00016439	PGF_02933248	LBU_1590	1652844	1654277	1434	ADY85775.1	477	Membrane protein involved in the export of O-antigen, teichoic acid lipoteichoic acids
L. delbreuckii spp bulgaricus 2038_a	PLF_1578_00017880	PGF_02010560	LBU_1591	1654420	1655469	1050	ADY85776.1	349	Glycosyltransferase
L. delbreuckii spp bulgaricus 2038_a	PLF_1578_00012628	PGF_00416253		1655592	1656710	1119		372	Capsular polysaccharide biosynthesis protein- not in NCBI and Patric
L. delbreuckii spp bulgaricus 2038_a	PLF_1578_00015240	PGF_00424667	LBU_1592	1656703	1657608	906	ADY85777.1	301	EpsIIG, Putative glycosyltransferase
L. delbreuckii spp bulgaricus 2038_a	PLF_1578_00000193	PGF_00064046	LBU_1593	1657831	1658946	1116	ADY85778.1	371	UDP-galactopyranose mutase (EC 5.4.99.9)
L. delbreuckii spp bulgaricus 2038_a	PLF_1578_00016429	PGF_00017205	LBU_1594	1658967	1659743	777	ADY85779.1	258	Lipopolysaccharide biosynthesis glycosyltransferase
L. delbreuckii spp bulgaricus 2038_a	PLF_1578_00013022	PGF_08794816	LBU_1595	1659760	1660356	597	ADY85780.1	198	Undecaprenyl-phosphate galactosephosphotransferase (EC 2.7.8.6)
L. delbreuckii spp bulgaricus 2038_a	PLF_1578_00008720	PGF_00110613	LBU_1596	1660558	1661067	510	ADY85781.1	169	Glycosyltransferase
L. delbreuckii spp bulgaricus 2038_a	PLF_1578_00008720	PGF_00110613	LBU_1597	1661187	1661591	405	ADY85782.1	134	Glycosyltransferase
L. delbreuckii spp bulgaricus 2038_a	PLF_1578_00009907	PGF_00417153	LBU_1598	1661636	1662799	1164	ADY85783.1	387	Cell envelope-associated transcriptional attenuator LytR-CpsA-Psr, subfamily F2 (as in PMID19099556)
L. delbreuckii spp bulgaricus 2038_b	PLF_1578_00004801	PGF_03056683	LBU_1614	1674735	1675733	999	ADY85799.1	332	dTDP-glucose 4,6-dehydratase (EC 4.2.1.46)
L. delbreuckii spp bulgaricus 2038_b	PLF_1578_00022411	PGF_02012780	LBU_1615	1675821	1676201	381	ADY85800.1	126	transcriptional regulator(not Lytr)
L. delbreuckii spp bulgaricus 2038_b	PLF_1578_00003893	PGF_00008544	LBU_1616	1676380	1677393	1008	ADY85801.1	335	Glycerol uptake facilitator protein @ Propanediol diffusion facilitator
L. delbreuckii spp bulgaricus 2038_b				1678117	1678326	210	ADY85802.1	70	Transposase
L. delbreuckii spp bulgaricus 2038_b	PLF_1578_00179395	PGF_02933248	LBU_1618	1678573	1680024	1452	ADY85803.1	483	Membrane protein involved in the export of O-antigen, teichoic acid lipoteichoic acids
L. delbreuckii spp bulgaricus 2038_b	PLF_1578_00000486	PGF_08225224	LBU_1619	1680375	1681154	780	ADY85804.1	259	Transposase
L. delbreuckii spp bulgaricus 2038_b	PLF_1578_00052238	PGF_02033257	LBU_1620	1682028	1683014	987	ADY85805.1	328	glycosyl transferase
L. delbreuckii spp bulgaricus 2038_b	PLF_1578_00031084	PGF_02017679	LBU_1621	1683916	1684977	1062	ADY85806.1	353	hypothetical protein
L. delbreuckii spp bulgaricus 2038_b	PLF_1578_00033274	PGF_01308267	LBU_1622	1685008	1685991	984	ADY85807.1	327	Beta(1,4)galactosyltransferase EpsJ
L. delbreuckii spp bulgaricus 2038_b	PLF_1578_00036768	PGF_00297007	LBU_1623	1686075	1687295	1221	ADY85808.1	406	Putative glycosyl transferase
L. delbreuckii spp bulgaricus 2038_b	PLF_1578_00178756	PGF_08225224	LBU_1624	1687616	1688743	1128	ADY85809.1	375	Putative alpha(1,3)rhamnosyltransferase
L. delbreuckii spp bulgaricus 2038_b	PLF_1578_00183864	PGF_00034578	LBU_1625	1688928	1689941	1014	ADY85810.1	337	Alpha(1,3)galactosyltransferase EpsF
L. delbreuckii spp bulgaricus 2038_b	PLF_1578_00010216	PGF_08794816	LBU_1626	1690000	1690659	660	ADY85811.1	219	Undecaprenyl-phosphate galactosephosphotransferase (EC 2.7.8.6)
L. delbreuckii spp bulgaricus 2038_b	PLF_1578_00012802	PGF_00019249	LBU_1627	1690690	1691466	777	ADY85812.1	258	Manganese-dependent protein-tyrosine phosphatase (EC 3.1.3.48)
L. delbreuckii spp bulgaricus 2038_b	PLF_1578_00014266	PGF_10450882	LBU_1628	1691470	1692237	768	ADY85813.1	255	Tyrosine-protein kinase EpsD (EC 2.7.10.2)
L. delbreuckii spp bulgaricus 2038_b	PLF_1578_00014268	PGF_03255161	LBU_1629	1692247	1693101	855	ADY85814.1	284	Tyrosine-protein kinase transmembrane modulator EpsC
L. delbreuckii spp bulgaricus 2038_b	PLF_1578_00014218	PGF_00417153	LBU_1630	1693101	1694141	1041	ADY85815.1	346	Cell envelope-associated transcriptional attenuator LytR-CpsA-Psr, subfamily F2 (as in PMID19099556)
L. delbreuckii spp bulgaricus ATCC11842_a	PLF_1578_00016439	PGF_02933248	Ldb1939	1626309	1627742	1434	YP_619602.1	477	Membrane protein involved in the export of O-antigen, teichoic acid lipoteichoic acids
L. delbreuckii spp bulgaricus ATCC11842_a	PLF_1578_00017880	PGF_02010560		1627885	1628004	120	WP_003616086.1	39	glycosyltransferase
L. delbreuckii spp bulgaricus ATCC11842_a	PLF_1578_00018553	PGF_02010971	Ldb1942	1628711	1629919	1209	YP_619603.1	402	Polysaccharide polymerase
L. delbreuckii spp bulgaricus ATCC11842_a	PLF_1578_00018716	PGF_00017205	Ldb1943	1629961	1630719	759	YP_619604.1	252	Lipopolysaccharide biosynthesis glycosyltransferase
L. delbreuckii spp bulgaricus ATCC11842_a	PLF_1578_00012628	PGF_00416253	Ldb1944	1630740	1631858	1119	YP_619605.1	372	Capsular polysaccharide biosynthesis protein
L. delbreuckii spp bulgaricus ATCC11842_a	PLF_1578_00015240	PGF_00424667	Ldb1945	1631851	1632747	897	YP_619606.1	298	EpsIIG, Putative glycosyltransferase
L. delbreuckii spp bulgaricus ATCC11842_a	PLF_1578_00154488	PGF_02933248		1632784	1633431	648	WP_009557534.1	215	Membrane protein involved in the export of O-antigen, teichoic acid lipoteichoic acids
L. delbreuckii spp bulgaricus ATCC11842_a	PLF_1578_00154488	PGF_02933248		1633464	1633646	183		60	Membrane protein involved in the export of O-antigen, teichoic acid lipoteichoic acids
L. delbreuckii spp bulgaricus ATCC11842_a	PLF_1578_00154488	PGF_02933248		1633630	1634133	504		167	Membrane protein involved in the export of O-antigen, teichoic acid lipoteichoic acids
L. delbreuckii spp bulgaricus ATCC11842_a	PLF_1578_00000193	PGF_00064046	Ldb1949	1634136	1635251	1116	YP_619607.1	371	UDP-galactopyranose mutase (EC 5.4.99.9)
L. delbreuckii spp bulgaricus ATCC11842_a	PLF_1578_00016429	PGF_00017205	Ldb1950	1635272	1636048	777	YP_619608.1	258	Lipopolysaccharide biosynthesis glycosyltransferase
L. delbreuckii spp bulgaricus ATCC11842_a	PLF_1578_00013022	PGF_08794816	Ldb1951	1636065	1636661	597	YP_619609.1	198	Undecaprenyl-phosphate galactosephosphotransferase (EC 2.7.8.6)
L. delbreuckii spp bulgaricus ATCC11842_a	PLF_1578_00008720	PGF_00110613	Ldb1952	1636923	1637705	783	YP_619610.1	260	Glycosyltransferase
L. delbreuckii spp bulgaricus ATCC11842_a	PLF_1578_00009907	PGF_00417153	Ldb1953	1637819	1638982	1164	YP_619611.1	387	Cell envelope-associated transcriptional attenuator LytR-CpsA-Psr, subfamily F2 (as in PMID19099556)
L. delbreuckii spp bulgaricus ATCC11842_b	PLF_1578_00021490	PGF_00416253	Ldb1998	1668565	1669647	1083	YP_619637.1	360	Glycosyltransferase
L. delbreuckii spp bulgaricus ATCC11842_b	PLF_1578_00033746	PGF_02019438		1669660	1670382	723	WP_080571482.1	240	Glycosyltransferase
L. delbreuckii spp bulgaricus ATCC11842_b	PLF_1578_00154488	PGF_02933248	Ldb2001	1670765	1672195	1431	YP_619638.1	476	Membrane protein involved in the export of O-antigen, teichoic acid lipoteichoic acids
L. delbreuckii spp bulgaricus ATCC11842_b	PLF_1578_00000193	PGF_00064046	Ldb2002	1672198	1673313	1116	YP_619639.1	371	UDP-galactopyranose mutase (EC 5.4.99.9)
L. delbreuckii spp bulgaricus ATCC11842_b	PLF_1578_00051333	PGF_02032493	Ldb2003	1673535	1674989	1455	YP_619640.1	484	hypothetical protein
L. delbreuckii spp bulgaricus ATCC11842_b	PLF_1578_00028332	PGF_00071876	Ldb2004	1675025	1675828	804	YP_619641.1	267	glycosyl transferase family 8 protein( EC:2.4.1.- )
L. delbreuckii spp bulgaricus ATCC11842_b	PLF_1578_00005071	PGF_00009900	Ldb2005	1675885	1676343	459	YP_619642.1	152	Glycosyltransferase, family 28
L. delbreuckii spp bulgaricus ATCC11842_b	PLF_1578_00004710	PGF_00034844	Ldb2006	1676397	1676861	465	YP_619643.1	154	Polysaccharide biosynthesis protein CpsF
L. delbreuckii spp bulgaricus ATCC11842_b	PLF_1578_00010216	PGF_08794816	Ldb2007	1676919	1677578	660	YP_619644.1	219	Undecaprenyl-phosphate galactosephosphotransferase (EC 2.7.8.6)
L. delbreuckii spp bulgaricus ATCC11842_b	PLF_1578_00012802	PGF_00019249	Ldb2008	1677609	1678385	777	YP_619645.1	258	Manganese-dependent protein-tyrosine phosphatase (EC 3.1.3.48)
L. delbreuckii spp bulgaricus ATCC11842_b	PLF_1578_00014266	PGF_10450882	Ldb2009	1678389	1679162	774	YP_619646.1	257	Tyrosine-protein kinase EpsD (EC 2.7.10.2)
L. delbreuckii spp bulgaricus ATCC11842_b	PLF_1578_00014268	PGF_03255161	Ldb2010	1679172	1680011	840	YP_619647.1	279	Tyrosine-protein kinase transmembrane modulator EpsC
L. delbreuckii spp bulgaricus ATCC11842_b	PLF_1578_00014218	PGF_00417153	Ldb2011	1680011	1680883	873	YP_619648.1	290	Cell envelope-associated transcriptional attenuator LytR-CpsA-Psr, subfamily F2 (as in PMID19099556)
L. delbreuckii spp bulgaricus DSM20080	PLF_1578_00149625	PGF_07249864	LB080_08885	1674896	1675420	525	APV47952.1	174	glycosyl transferase, group 1 family protein
L. delbreuckii spp bulgaricus DSM20080	PLF_1578_00151560	PGF_07036275		1675426	1675962	537	WP_081381940.1	178	hypothetical protein
L. delbreuckii spp bulgaricus DSM20080	PLF_1578_00149424	PGF_07414578	LB080_08890	1675962	1676447	486	APV47953.1	161	glycosyltransferase 28-like protein
L. delbreuckii spp bulgaricus DSM20080	PLF_1578_00150615	PGF_07279530	LB080_08895	1676487	1677059	573	APV47954.1	190	glycosyl transferase, Glycosyltransferase2
L. delbreuckii spp bulgaricus DSM20080	PLF_1578_00183920	PGF_10610803	LB080_08900	1677043	1677375	333	APV47955.1	110	glycosyl transferase, Glycosyltransferase2
L. delbreuckii spp bulgaricus DSM20080	PLF_1578_00103520	PGF_08268781	LB080_08905	1677418	1677873	456	APV47956.1	151	Polysaccharide biosynthesis protein CpsF- acetyltransferase
L. delbreuckii spp bulgaricus DSM20080	PLF_1578_00179395	PGF_02933248	LB080_08910	1678027	1679499	1473	APV48199.1	490	Membrane protein involved in the export of O-antigen, teichoic acid lipoteichoic acids
L. delbreuckii spp bulgaricus DSM20080	PLF_1578_00000486	PGF_08225224	LB080_08915	1679711	1681102	1392	APV47957.1	463	transposase
L. delbreuckii spp bulgaricus DSM20080	PLF_1578_00010216	PGF_08794816	LB080_08920	1681494	1682015	522	WP_011544274.1	173	Undecaprenyl-phosphate galactosephosphotransferase (EC 2.7.8.6)
L. delbreuckii spp bulgaricus DSM20080	PLF_1578_00012802	PGF_00019249	LB080_08925	1682183	1682959	777	APV47958.1	258	Manganese-dependent protein-tyrosine phosphatase (EC 3.1.3.48)
L. delbreuckii spp bulgaricus DSM20080	PLF_1578_00014266	PGF_10450882	LB080_08930	1682963	1683742	780	APV47959.1	259	Tyrosine-protein kinase EpsD (EC 2.7.10.2)
L. delbreuckii spp bulgaricus DSM20080	PLF_1578_00014268	PGF_03255161	LB080_08935	1683752	1684636	885	APV47960.1	294	Tyrosine-protein kinase transmembrane modulator EpsC
L. delbreuckii spp bulgaricus DSM20080	PLF_1578_00014218	PGF_00417153	LB080_08940	1684636	1685670	1035	APV47961.1	344	Cell envelope-associated transcriptional attenuator LytR-CpsA-Psr, subfamily F2 (as in PMID19099556)
L. delbreuckii spp bulgaricus ND02	PLF_1578_00154488	PGF_02933248	LDBND_1838	1888006	1889133	1206	ADQ61856.1	401	Oligosaccharide repeat unit polymerase Wzy
L. delbreuckii spp bulgaricus ND02	PLF_1578_00154488	PGF_02933248		1889289	1889885	597		198	Membrane protein involved in the export of O-antigen, teichoic acid lipoteichoic acids
L. delbreuckii spp bulgaricus ND02				1889866	1890726	861		286	Membrane protein involved in the export of O-antigen, teichoic acid lipoteichoic acids
L. delbreuckii spp bulgaricus ND02	PLF_1578_00000193	PGF_00064046	LDBND_1840	1890729	1891844	1116	ADQ61857.1	371	UDP-galactopyranose mutase (EC 5.4.99.9)
L. delbreuckii spp bulgaricus ND02	PLF_1578_00026636	PGF_02015149	LDBND_1841	1891910	1892833	924	ADQ61858.1	307	Glycosyltransferase
L. delbreuckii spp bulgaricus ND02	PLF_1578_00184661	PGF_10652881	LDBND_1842	1892992	1893753	762	ADQ61859.1	253	Glycosyl transferase, group 1
L. delbreuckii spp bulgaricus ND02	PLF_1578_00022072	PGF_08225224		1894236	1894916	681		226	Trasposase
L. delbreuckii spp bulgaricus ND02	PLF_1578_00013281	PGF_08225224		1895019	1895282	264		87	hypothetical protein
L. delbreuckii spp bulgaricus ND02	PLF_1578_00023719	PGF_00046216	LDBND_1844	1895851	1896762	912	ADQ61860.1	303	Alpha-L-Rha alpha-1,3-L-rhamnosyltransferase (EC 2.4.1.-)
L. delbreuckii spp bulgaricus ND02	PLF_1578_00031929	PGF_02018450	LDBND_1845	1896775	1897923	1149	ADQ61861.1	382	Glycosyl transferase
L. delbreuckii spp bulgaricus ND02							ADQ61862.1	442	Acetyltransferase (isoleucine patch superfamily)-like protein
L. delbreuckii spp bulgaricus ND02	PLF_1578_00197715	PGF_10617808	LDBND_1847	1898606	1899934	1329	ADQ61863.1	406	Glycosyl transferase, group 1
L. delbreuckii spp bulgaricus ND02	PLF_1578_00004122	PGF_00046044	LDBND_1848	1899962	1901182	1221	ADQ61864.1	222	Alpha-D-GlcNAc alpha-1,2-L-rhamnosyltransferase (EC 2.4.1.-)
L. delbreuckii spp bulgaricus ND02	PLF_1578_00010216	PGF_08794816	LDBND_1849	1901237	1901905	669	ADQ61865.1	258	Undecaprenyl-phosphate galactosephosphotransferase (EC 2.7.8.6)
L. delbreuckii spp bulgaricus ND02	PLF_1578_00012802	PGF_00019249	LDBND_1850	1901936	1902712	777	ADQ61866.1	258	Manganese-dependent protein-tyrosine phosphatase (EC 3.1.3.48)
L. delbreuckii spp bulgaricus ND02	PLF_1578_00014266	PGF_10450882	LDBND_1851	1902716	1903492	777	ADQ61867.1	295	Tyrosine-protein kinase EpsD (EC 2.7.10.2)
L. delbreuckii spp bulgaricus ND02	PLF_1578_00014268	PGF_03255161	LDBND_1852	1903502	1904389	888	ADQ61868.1	344	Tyrosine-protein kinase transmembrane modulator EpsC
L. delbreuckii spp bulgaricus ND02	PLF_1578_00014218	PGF_00417153	LDBND_1853	1904389	1905423	1035	ADQ61869.1	426	Cell envelope-associated transcriptional attenuator LytR-CpsA-Psr, subfamily F2 (as in PMID19099556)
L. delbreuckii spp bulgaricus ND04_a	PLF_1578_00014218	PGF_00417153	BBD26_1083	1119128	1120168	1041	AQR54311.1	346	Cell envelope-associated transcriptional attenuator LytR-CpsA-Psr, subfamily F2 (as in PMID19099556)
L. delbreuckii spp bulgaricus ND04_a	PLF_1578_00014268	PGF_03255161	BBD26_1084	1120168	1121052	885	AQR54312.1	294	Tyrosine-protein kinase transmembrane modulator EpsC
L. delbreuckii spp bulgaricus ND04_a	PLF_1578_00014266	PGF_10450882	BBD26_1085	1121062	1121847	786	AQR54313.1	261	Tyrosine-protein kinase EpsD (EC 2.7.10.2)
L. delbreuckii spp bulgaricus ND04_a	PLF_1578_00012802	PGF_00019249	BBD26_1086	1121851	1122627	777	AQR54314.1	258	Manganese-dependent protein-tyrosine phosphatase (EC 3.1.3.48)
L. delbreuckii spp bulgaricus ND04_a	PLF_1578_00010216	PGF_08794816	BBD26_1087	1122658	1123317	660	AQR54315.1	219	Undecaprenyl-phosphate galactosephosphotransferase (EC 2.7.8.6)
L. delbreuckii spp bulgaricus ND04_a	PLF_1578_00019325	PGF_08225224	BBD26_1088	1123338	1124456	1119	AQR54316.1	372	Exopolysaccharide biosynthesis glycosyltransferase EpsF (EC 2.4.1.-)
L. delbreuckii spp bulgaricus ND04_a	PLF_1578_00147104	PGF_06925932	BBD26_1089	1124606	1125841	1236	AQR54317.1	411	Lipopolysaccharide 1,2-N-acetylglucosaminetransferase (EC 2.4.1.56)
L. delbreuckii spp bulgaricus ND04_a	PLF_1578_00155752	PGF_07628677	BBD26_1090	1125969	1127069	1101	AQR54318.1	366	glycosyl transferase, group 1 family protein
L. delbreuckii spp bulgaricus ND04_a	PLF_1578_00004995	PGF_08225224		1127143	1127328	186		61	hypothetical protein
L. delbreuckii spp bulgaricus ND04_a	PLF_1578_00000486	PGF_08225224	BBD26_1091	1127764	1128393	630	AQR54319.1	209	transposase
L. delbreuckii spp bulgaricus ND04_a	PLF_1578_00022984	PGF_02017988	BBD26_1092	1128557	1129741	1185	AQR54320.1	394	hypothetical protein
L. delbreuckii spp bulgaricus ND04_a	PLF_1578_00149797	PGF_07177546	BBD26_1093	1130089	1131234	1146	AQR54321.1	381	Putative polyribitolphosphotransferase (Polyribitol phosphate polymerase)
L. delbreuckii spp bulgaricus ND04_a	PLF_1578_00000599	PGF_01000105		1131542	1131967	426		141	Mobile element protein
L. delbreuckii spp bulgaricus ND04_a	PLF_1578_00000599	PGF_01000105	BBD26_1094	1131967	1132545	579	AQR54322.1	192	Mobile element protein
L. delbreuckii spp bulgaricus ND04_a	PLF_1578_00008505	PGF_02049383	BBD26_1095	1132602	1133627	1026	AQR54323.1	341	Beta-1,3-glucosyltransferase
L. delbreuckii spp bulgaricus ND04_a	PLF_1578_00158342	PGF_03858933		1134167	1134409	243		80	Glycosyl transferase, group 2 family protein
L. delbreuckii spp bulgaricus ND04_a	PLF_1578_00158342	PGF_03858933	BBD26_1096	1134382	1135164	783	AQR54324.1	260	Glycosyl transferase, group 2 family protein
L. delbreuckii spp bulgaricus ND04_a	PLF_1578_00000599	PGF_01000105	BBD26_1097	1135517	1136434	918	AQR54325.1	305	Mobile element protein
L. delbreuckii spp bulgaricus ND04_a	PLF_1578_00150670	PGF_07317629	BBD26_1098	1136544	1136684	141	AQR54326.1	46	hypothetical protein
L. delbreuckii spp bulgaricus ND04_a	PLF_1578_00010370	PGF_02012855	BBD26_1099	1136677	1137654	978	AQR54327.1	325	putative glycosyl transferase
L. delbreuckii spp bulgaricus ND04_a	PLF_1578_00049842	PGF_02031529	BBD26_1100	1137654	1139090	1437	AQR54328.1	478	putative lipopolysaccharide biosynthesis protein
L. delbreuckii spp bulgaricus ND04_b	PLF_1578_00009907	PGF_00417153	BBD26_1123	1160085	1161314	1230	AQR54351.1	409	transcriptional regulator
L. delbreuckii spp bulgaricus ND04_b	PLF_1578_00009907	PGF_00417153	BBD26_1124	1161554	1162534	981	AQR54352.1	326	Cell envelope-associated transcriptional attenuator LytR-CpsA-Psr, subfamily F2
L. delbreuckii spp bulgaricus ND04_b	PLF_1578_00013022	PGF_08794816	BBD26_1125	1162730	1163383	654	AQR54353.1	217	Undecaprenyl-phosphate galactosephosphotransferase (EC 2.7.8.6)
L. delbreuckii spp bulgaricus ND04_b	PLF_1578_00016429	PGF_00017205	BBD26_1126	1163400	1164176	777	AQR54354.1	258	Lipopolysaccharide biosynthesis glycosyltransferase
L. delbreuckii spp bulgaricus ND04_b	PLF_1578_00000193	PGF_00064046	BBD26_1127	1164197	1165312	1116	AQR54355.1	371	UDP-galactopyranose mutase (EC 5.4.99.9)
L. delbreuckii spp bulgaricus ND04_b	PLF_1578_00154488	PGF_02933248		1165315	1166061	747	WP_009557534.1	248	Membrane protein involved in the export of O-antigen, teichoic acid lipoteichoic acids
L. delbreuckii spp bulgaricus ND04_b	PLF_1578_00154488	PGF_02933248		1166094	1166741	648		215	Membrane protein involved in the export of O-antigen, teichoic acid lipoteichoic acids
L. delbreuckii spp bulgaricus ND04_b	PLF_1578_00015240	PGF_00424667	BBD26_1128	1166769	1167674	906	AQR54356.1	301	EpsIIG, Putative glycosyltransferase
L. delbreuckii spp bulgaricus ND04_b	PLF_1578_00012628	PGF_00416253	BBD26_1129	1167667	1168785	1119	AQR54357.1	372	EpsIIH, Putative glycosyltransferase
L. delbreuckii spp bulgaricus ND04_b	PLF_1578_00018716	PGF_00017205	BBD26_1130	1168806	1169564	759	AQR54358.1	252	lipopolysaccharide biosynthesis glycosyltransferase
L. delbreuckii spp bulgaricus ND04_b	PLF_1578_00018553	PGF_02010971	BBD26_1131	1169606	1170814	1209	AQR54359.1	402	polysaccharide polymerase
L. delbreuckii spp bulgaricus ND04_b	PLF_1578_00037191	PGF_02010560	BBD26_1132	1170906	1171019	114	AQR54360.1	37	glycosyltransferase
L. delbreuckii spp bulgaricus ND04_b	PLF_1578_00017880	PGF_02010560	BBD26_1133	1171307	1171534	228	AQR54361.1	75	glycosyltransferase
L. delbreuckii spp bulgaricus ND04_b	PLF_1578_00016439	PGF_02933248	BBD26_1134	1171697	1173130	1434	AQR54362.1	477	Membrane protein involved in the export of O-antigen, teichoic acid lipoteichoic acids
L. delbreuckii spp delbreuckii DSM20074			LD074_06340	1246182	1247273	1092	APP10251.1	364	acetyltransferase
L. delbreuckii spp delbreuckii DSM20074	PLF_1578_00071639	PGF_08225224	LD074_06345	1247300	1248289	990	APP10254.1	329	capsule biosynthesis protein CapC
L. delbreuckii spp delbreuckii DSM20074	PLF_1578_00100982	PGF_08029510	LD074_06350	1248320	1249309	990	APP10255.1	329	glycosyl transferase
L. delbreuckii spp delbreuckii DSM20074	PLF_1578_00128885	PGF_08225224	LD074_06355	1249412	1250650	1239	APP10256.1	412	polysaccharide polymerase
L. delbreuckii spp delbreuckii DSM20074	PLF_1578_00036026	PGF_02034797	LD074_06360	1250668	1251675	1008	APP10257.1	335	glycosyl transferase
L. delbreuckii spp delbreuckii DSM20074	PLF_1578_00177680	PGF_08056441	LD074_06365	1251701	1252687	987	APP10258.1	328	glycosyl transferase
L. delbreuckii spp delbreuckii DSM20074	PLF_1578_00071697	PGF_04305571	LD074_06370	1252690	1253529	840	APP10259.1	279	exopolysaccharide biosynthesis protein
L. delbreuckii spp delbreuckii DSM20074	PLF_1578_00039910	PGF_02023546	LD074_06375	1253764	1254477	714	APP10260.1	237	hypothetical protein
L. delbreuckii spp delbreuckii DSM20074			LD074_06380	1254532	1255587	1056	WP_009557535.1	352	hypothetical protein
L. delbreuckii spp delbreuckii DSM20074	PLF_1578_00081035	PGF_07304485	LD074_06385	1255617	1257038	1422	APP10877.1	473	Putative transposase InsK for insertion sequence element IS150
L. delbreuckii spp delbreuckii DSM20074	PLF_1578_00154488	PGF_02933248	LD074_06390	1257135	1258562	1428	APP10261.1	475	Membrane protein involved in the export of O-antigen, teichoic acid lipoteichoic acids
L. delbreuckii spp delbreuckii DSM20074	PLF_1578_00000193	PGF_00064046	LD074_06395	1258565	1259680	1116	APP10262.1	371	UDP-galactopyranose mutase
L. delbreuckii spp delbreuckii DSM20074	PLF_1578_00016429	PGF_00017205		1259701	1259841	141		46	Lipopolysaccharide biosynthesis glycosyltransferase
L. delbreuckii spp delbreuckii DSM20074	PLF_1578_00000599	PGF_01000105		1259833	1260345	513		170	Mobile element protein
L. delbreuckii spp delbreuckii DSM20074	PLF_1578_00000599	PGF_01000105	LD074_06400	1260411	1260836	426	WP_008462401.1	141	IS30 family transposase
L. delbreuckii spp delbreuckii DSM20074	PLF_1578_00009907	PGF_00417153	LD074_06405	1261165	1262145	981	APP10263.1	326	LytR family transcriptional regulator
L. delbreuckii spp delbreuckii DSM20074	PLF_1578_00009907	PGF_00417153	LD074_06410	1262385	1263614	1230	APP10878.1	409	LytR family transcriptional regulator
L. delbreuckii spp delbreuckii KCTC13731	PLF_1578_00150963	PGF_08225224	LD731_08580	1710225	1710794	570	WP_003622013.1	189	Flippase
L. delbreuckii spp delbreuckii KCTC13731	PLF_1578_00157168	PGF_08225224		1710794	1711672	879		292	hypothetical protein
L. delbreuckii spp delbreuckii KCTC13731	PLF_1578_00000599	PGF_01000105	LD731_08585	1712028	1713077	435	WP_076611241.1	144	Mobile element protein
L. delbreuckii spp delbreuckii KCTC13731	PLF_1578_00000599	PGF_01000105		1713419	1714089		WP_012212096.1	192	Mobile element protein
L. delbreuckii spp delbreuckii KCTC13731			LD731_08590						transposase
L. delbreuckii spp delbreuckii KCTC13731	PLF_1578_00045906	PGF_02029017	LD731_08595	1714217	1715413	1197	APG72024.1	398	hypothetical protein
L. delbreuckii spp delbreuckii KCTC13731	PLF_1578_00052412	PGF_02033411	LD731_08600	1715394	1716320	927	APG72025.1	308	glycosyltransferase
L. delbreuckii spp delbreuckii KCTC13731	PLF_1578_00111711	PGF_08225224	LD731_08605	1716336	1717283	948	APG72026.1	315	glycosyltransferase
L. delbreuckii spp delbreuckii KCTC13731	PLF_1578_00004122	PGF_00046044	LD731_08610	1717805	1719022	1218	APG72027.1	405	Alpha-D-GlcNAc alpha-1,2-L-rhamnosyltransferase (EC 2.4.1.-)
L. delbreuckii spp delbreuckii KCTC13731	PLF_1578_00010216	PGF_08794816	LD731_08615	1719077	1719742	666	APG72028.1	221	Undecaprenyl-phosphate galactosephosphotransferase (EC 2.7.8.6)
L. delbreuckii spp delbreuckii KCTC13731	PLF_1578_00012802	PGF_00019249	LD731_08620	1719773	1720549	777	APG72029.1	258	Manganese-dependent protein-tyrosine phosphatase (EC 3.1.3.48)
L. delbreuckii spp delbreuckii KCTC13731	PLF_1578_00014266	PGF_10450882	LD731_08625	1720553	1721338	786	APG72030.1	261	Tyrosine-protein kinase EpsD (EC 2.7.10.2)
L. delbreuckii spp delbreuckii KCTC13731	PLF_1578_00014268	PGF_03255161	LD731_08630	1721348	1722235	888	APG72031.1	295	Tyrosine-protein kinase transmembrane modulator EpsC
L. delbreuckii spp delbreuckii KCTC13731	PLF_1578_00014218	PGF_00417153	LD731_08635	1722235	1723107	873	APG72032.1	290	Cell envelope-associated transcriptional attenuator LytR-CpsA-Psr, subfamily F2 (as in PMID19099556)
L. delbreuckii spp indicus JCM15610	PLF_1578_00054128	PGF_02034954	LI610_08925	1693498	1694532	1035	WP_050890678.1	345	acetyltransferase
L. delbreuckii spp indicus JCM15610	PLF_1578_00000741	PGF_01000105	LI610_08930	1694762	1695985	1224	WP_014565059.1	408	IS110 family transposase
L. delbreuckii spp indicus JCM15610	PLF_1578_00092637	PGF_06047393	LI610_08935	1696340	1697713	1374	WP_050890681.1	458	oligosaccharide repeat unit polymerase
L. delbreuckii spp indicus JCM15610	PLF_1578_00005068	PGF_10527576	LI610_08940	1697748	1698203	456	WP_050890682.1	152	glycerol-3-phosphate cytidylyltransferase
L. delbreuckii spp indicus JCM15610	PLF_1578_00004341	PGF_03056683	LI610_08945	1698367	1699419	1053	WP_003606280.1	351	dTDP-glucose 4,6-dehydratase
L. delbreuckii spp indicus JCM15610	PLF_1578_00007553	PGF_00038821	LI610_08950	1699424	1700140	717	WP_006289561.1	239	2-C-methyl-D-erythritol 4-phosphate cytidylyltransferase
L. delbreuckii spp indicus JCM15610	PLF_1578_00077294	PGF_10361140	LI610_08955	1700153	1701157	1005	WP_050890685.1	335	glycosyltransferase family 2 protein
L. delbreuckii spp indicus JCM15610	PLF_1578_00048403	PGF_08061902	LI610_08960	1701163	1702290	1128	WP_050890686.1	376	glycosyltransferase family 1 protein
L. delbreuckii spp indicus JCM15610	PLF_1578_00166714	PGF_08225224	LI610_08965	1702290	1703216	927	WP_050890687.1	309	LicD family protein
L. delbreuckii spp indicus JCM15610	PLF_1578_00154488	PGF_02933248	LI610_08970	1703252	1704685	1434	WP_050890688.1	478	flippase
L. delbreuckii spp indicus JCM15610	PLF_1578_00000193	PGF_00064046	LI610_08975	1704688	1705803	1116	WP_050890689.1	372	UDP-galactopyranose mutase
L. delbreuckii spp indicus JCM15610	PLF_1578_00016429	PGF_00017205	LI610_08980	1705824	1706600	777	WP_050890690.1	259	DUF4422 domain-containing protein
L. delbreuckii spp indicus JCM15610	PLF_1578_00013022	PGF_08794816	LI610_08985	1706618	1707214	597	WP_013440166.1	199	sugar transferase
L. delbreuckii spp indicus JCM15610	PLF_1578_00008720	PGF_00110613	LI610_08990	1707416	1708306	891	WP_074028326.1	297	glycosyltransferase
L. delbreuckii spp lactis KCTC3035	PLF_1578_00014218	PGF_00417153	LL035_08700	1753156	1754190	1035	APG67948.1	344	Cell envelope-associated transcriptional attenuator LytR-CpsA-Psr, subfamily F2 (as in PMID19099556)
L. delbreuckii spp lactis KCTC3035	PLF_1578_00014268	PGF_03255161	LL035_08705	1754190	1755077	888	APG67949.1	295	Tyrosine-protein kinase transmembrane modulator EpsC
L. delbreuckii spp lactis KCTC3035	PLF_1578_00014266	PGF_10450882	LL035_08710	1755087	1755863		APG67950.1		Tyrosine-protein kinase EpsD
L. delbreuckii spp lactis KCTC3035	PLF_1578_00012802	PGF_00019249	LL035_08715	1755867	1756643	777	APG67951.1	258	Manganese-dependent protein-tyrosine phosphatase (EC 3.1.3.48)
L. delbreuckii spp lactis KCTC3035	PLF_1578_00010216	PGF_08794816	LL035_08720	1756674	1757351	678	APG67952.1	225	Undecaprenyl-phosphate galactosephosphotransferase (EC 2.7.8.6)
L. delbreuckii spp lactis KCTC3035	PLF_1578_00110001	PGF_00756966	LL035_08725	1757386	1757760	375	APG67953.1	124	Glycosyl transferase, group 2 family
L. delbreuckii spp lactis KCTC3035	PLF_1578_00110001	PGF_00756966	LL035_08730	1757881	1758309	429	WP_003701111.1	142	Glycosyl transferase, group 2 family
L. delbreuckii spp lactis KCTC3035	PLF_1578_00017642	PGF_00046216	LL035_08735	1758570	1759502	933	APG67954.1	310	Alpha-L-Rha alpha-1,3-L-rhamnosyltransferase (EC 2.4.1.-)
L. delbreuckii spp lactis KCTC3035	PLF_1578_00152591	PGF_00996834	LL035_08740	1759521	1760603	1083	APG67955.1	360	hypothetical protein
L. delbreuckii spp lactis KCTC3035	PLF_1578_00112267	PGF_04462565	LL035_08745	1760618	1761697	1080	APG67956.1	359	Glycosyl transferase,Glycosyltransferase4
L. delbreuckii spp lactis KCTC3035			LL035_08750				WP_013440168.1		Glycosyl transferase
L. delbreuckii spp lactis KCTC3035	PLF_1578_00000741	PGF_01000105	LL035_08755	1762305	1763528	1224	APG68204.1	407	Mobile element protein
L. delbreuckii spp lactis KCTC3035	PLF_1578_00000486	PGF_08225224	LL035_08760	1763651	1764904	1254	APG68204.1	417	IS110 family transposase
L. delbreuckii spp lactis KCTC3035	PLF_1578_00052141	PGF_02033173	LL035_08765	1765185	1766213	1029	APG67957.1	342	transposase
L. delbreuckii spp lactis KCTC3035	PLF_1578_00011233	PGF_00958216	LL035_08770	1766408	1766578	171	APG67958.1	56	Mobile element protein
L. delbreuckii spp lactis KCTC3035	PLF_1578_00011233	PGF_00958216		1766597	1767280	684		227	Mobile element protein
L. delbreuckii spp lactis KCTC3035	PLF_1578_00052331	PGF_02033340	LL035_08775	1767830	1768777	948	APG67959.1	315	Glycosyl transferase
L. delbreuckii spp lactis KCTC3035	PLF_1578_00016946	PGF_08225224		1769395	1769664	270	WP_011678617.1	89	IS256 family transposase
L. delbreuckii spp lactis KCTC3035	PLF_1578_00021651	PGF_00710078	LL035_08785	1769813	1770433	621	APG67960.1	206	IS630 family transposase
L. delbreuckii spp lactis KCTC3035	PLF_1578_00125580	PGF_02047003	LL035_08790	1770439	1770951	513	APG67961.1	170	transposase
L. delbreuckii spp lactis KCTC3035	PLF_1578_00026541	PGF_08225224	LL035_08795	1770975	1771265	291	APG67962.1	97	hypothetical protein
L. delbreuckii spp lactis KCTC3035	PLF_1578_00158342	PGF_03858933	LL035_08800	1771428	1772429	1002	APG67963.1	333	Glycosyl transferase
L. delbreuckii spp lactis KCTC3035	PLF_1578_00090996	PGF_01657182	LL035_08805	1772642	1773688	1047	APG67964.1	348	hypothetical
L. delbreuckii spp lactis KCTC3035	PLF_1578_00077913	PGF_01590462	LL035_08810	1773678	1775201	1524	APG67965.1	507	Flippase
L. delbreuckii spp sunkii JCM17838	PLF_1578_00029719	PGF_02016570	LDS38_08620	52776	53912	1137	KNE73642.1	378	acyltransferase
L. delbreuckii spp sunkii JCM17838	PLF_1578_00162603	PGF_02014245	LDS38_08625	54178	54864	687	KNE73660.1	228	EPS/CPS biosynthesis-Chain lenGlycosyltransferaseh determination
L. delbreuckii spp sunkii JCM17838	PLF_1578_00024672	PGF_00376815	LDS38_08630	54875	56137	1263	KNE73643.1	420	Polysaccharide polymerase
L. delbreuckii spp sunkii JCM17838	PLF_1578_00005068	PGF_10527576	LDS38_08635	56205	56669	465	KNE73644.1	154	Glycerol-3-phosphate cytidylyltransferase (EC 2.7.7.39)
L. delbreuckii spp sunkii JCM17838	PLF_1578_00015087	PGF_01347939	LDS38_08640	56686	57597	912	KNE73645.1	303	2-C-methyl-D-erythritol 4-phosphate cytidylyltransferase (EC 2.7.7.60)
L. delbreuckii spp sunkii JCM17838	PLF_1578_00016439	PGF_02933248	LDS38_08645	57611	59044	1434	KNE73646.1	477	Membrane protein involved in the export of O-antigen, teichoic acid lipoteichoic acids
L. delbreuckii spp sunkii JCM17838	PLF_1578_00017880	PGF_02010560	LDS38_08650	59207	60256	1050	KNE73647.1	349	glycosyltransferase
L. delbreuckii spp sunkii JCM17838	PLF_1578_00012628	PGF_00416253	LDS38_08655	60379	61497	1119	KNE73648.1	372	Capsular polysaccharide biosynthesis protein-glycosyl transferase
L. delbreuckii spp sunkii JCM17838	PLF_1578_00015240	PGF_00424667	LDS38_08660	61490	62395	906	KNE73649.1	301	EpsIIG, Putative glycosyltransferase
L. delbreuckii spp sunkii JCM17838	PLF_1578_00000193	PGF_00064046	LDS38_08665	62616	63731	1116	KNE73650.1	371	UDP-galactopyranose mutase (EC 5.4.99.9)
L. delbreuckii spp sunkii JCM17838	PLF_1578_00016429	PGF_00017205	LDS38_08670	63752	64528	777	KNE73651.1	258	Lipopolysaccharide biosynthesis glycosyltransferase
L. delbreuckii spp sunkii JCM17838	PLF_1578_00013022	PGF_08794816	LDS38_08675	64546	65199	654	KNE73652.1	217	Undecaprenyl-phosphate galactosephosphotransferase (EC 2.7.8.6)
L. delbreuckii spp sunkii JCM17838	PLF_1578_00009907	PGF_00417153	LDS38_08680	65396	66376	981	KNE73653.1	326	Cell envelope-associated transcriptional attenuator LytR-CpsA-Psr, subfamily F2 (as in PMID19099556)
L. delbreuckii spp sunkii JCM17838	PLF_1578_00009907	PGF_00417153		66616	67593	978		325	Cell envelope-associated transcriptional attenuator LytR-CpsA-Psr, subfamily F2 (as in PMID19099556)
L. fermentum CECT5716_a	PLF_1578_00003813	PGF_00417153	LC40_0066	109192	110193	1002	ADJ40739.1	333	Cell envelope-associated transcriptional attenuator LytR-CpsA-Psr, subfamily F2 (as in PMID19099556)
L. fermentum CECT5716_a	PLF_1578_00007386	PGF_03255161	LC40_0067	110193	110963	771	ADJ40740.1	256	Tyrosine-protein kinase transmembrane modulator EpsC
L. fermentum CECT5716_a	PLF_1578_00014267	PGF_10450882		110980	111723	744	WP_012390713.1	247	Tyrosine-protein kinase EpsD (EC 2.7.10.2)
L. fermentum CECT5716_a	PLF_1578_00011219	PGF_00019249	LC40_0068	111745	112515	771	ADJ40741.1	256	Manganese-dependent protein-tyrosine phosphatase (EC 3.1.3.48)
L. fermentum CECT5716_a	PLF_1578_00022397	PGF_03066046		112545	113171	627	WP_080558595.1	208	sugar transferase
L. fermentum CECT5716_a	PLF_1578_00166828	PGF_00041181	LC40_0069	113248	114066	819	ADJ40742.1	272	Putative glycosyltransferase
L. fermentum CECT5716_a	PLF_1578_00025077	PGF_02014040	LC40_0070	114083	114895	813	ADJ40743.1	270	hypothetical protein
L. fermentum CECT5716_a	PLF_1578_00019092	PGF_02011085	LC40_0071	114915	116150	1236	ADJ40744.1	411	Glycosyl transferas
L. fermentum CECT5716_a	PLF_1578_00027746	PGF_02015810	LC40_0072	116147	117148	1002	ADJ40745.1	333	Glycosyl transferase, family 2?
L. fermentum CECT5716_a	PLF_1578_00020350	PGF_02011740	LC40_0073	117165	118268	1104	ADJ40746.1	367	Polysaccharide biosynthesis protein epsG
L. fermentum CECT5716_a	PLF_1578_00018968	PGF_00070502	LC40_0074	118278	119150	873	ADJ40747.1	290	dTDP-rhamnosyl transferase RfbF (EC 2.-.-.-)
L. fermentum CECT5716_a	PLF_1578_00025313	PGF_00411680	LC40_0075	119155	120663	1509	ADJ40748.1	502	repeat unit transporter-flippase
L. fermentum CECT5716_a	PLF_1578_00000264	PGF_08108653	LC40_0076	120682	121551	870	ADJ40749.1	289	Glucose-1-phosphate thymidylyltransferase (EC 2.7.7.24)
L. fermentum CECT5716_a	PLF_1578_00003925	PGF_07115887		121555	122136	582	WP_012390724.1	193	dTDP-4-dehydrorhamnose 3,5-epimerase (EC 5.1.3.13)
L. fermentum CECT5716_a	PLF_1578_00000244	PGF_03056683	LC40_0077	122147	123178	1032	ADJ40750.1	343	dTDP-glucose 4,6-dehydratase (EC 4.2.1.46)
L. fermentum CECT5716_a	PLF_1578_00165057	PGF_00571237	LC40_0078	123241	124098	858	ADJ40751.1	285	dTDP-4-dehydrorhamnose reductase (EC 1.1.1.133)
L. fermentum CECT5716_b	PLF_1578_00009075	PGF_06916656	LC40_0894	1585070	1585450	381	ADJ41466.1	126	Transcriptional regulator, GntR family
L. fermentum CECT5716_b	PLF_1578_00013036	PGF_03056683	LC40_0895	1585560	1586492	933	ADJ41467.1	310	dTDP-glucose 4,6-dehydratase (EC 4.2.1.46)
L. fermentum CECT5716_b	PLF_1578_00014083	PGF_04305571	LC40_0896	1586586	1587539	954	ADJ41468.1	317	Glycosyltransferase
L. fermentum CECT5716_b	PLF_1578_00020392	PGF_04001921	LC40_0897	1587750	1589426	1677	ADJ41469.1	558	hypothetical protein
L. fermentum CECT5716_b	PLF_1578_00000029	PGF_00030643	LC40_0898	1589485	1591065	1581	ADJ41470.1	527	Peptide chain release factor 3
L. fermentum CECT5716_b	PLF_1578_00011912	PGF_04305571	LC40_0899	1591166	1592113	948	ADJ41471.1	315	Glycosyltransferase
L. fermentum CECT5716_b	PLF_1578_00181747	PGF_12852641	LC40_0900	1592123	1593901	1779	ADJ41472.1	592	hypothetical protein
L. fermentum CECT5716_b	PLF_1578_00017541	PGF_02622010	LC40_0901	1593972	1594853	882	ADJ41473.1	293	Uncharacterized glycosyltransferase YkoT
L. fermentum CECT5716_b	PLF_1578_00014313	PGF_00240574	LC40_0902	1595124	1596233	1110	ADJ41474.1	369	UPF0118 membrane protein YueF
L. fermentum CECT5716_b	PLF_1578_00003403	PGF_00072393	LC40_0903	1596233	1597165	933	ADJ41475.1	310	Bactoprenol glucosyl transferase (EC 2.4.1.-); Glycosyltransferase, group 2 family protein
L. fermentum CECT5716_b	PLF_1578_00017832	PGF_02010536		1597253	1597393	141		46	hypothetical protein
L. fermentum CECT5716_b	PLF_1578_00046082	PGF_08225224	LC40_0904	1597959	1598813	855	ADJ41476.1	284	hydrolase/dextransucrase/lysozyme?
L. fermentum CECT5716_b	PLF_1578_00150271	PGF_08225224	LC40_0905	1599605	1600351	747	ADJ41477.1	248	muramidase
L. fermentum CECT5716_b	PLF_1578_00150271	PGF_08225224	LC40_0906	1600372	1600728	357	ADJ41478.1	118	amidase
L. fermentum CECT5716_b	PLF_1578_00043995	PGF_02027119		1601472	1601714	243		80	Mobile element protein
L. fermentum CECT5716_b	PLF_1578_00000081	PGF_01000105		1601752	1601901	150		49	Mobile element protein
L. fermentum CECT5716_b	PLF_1578_00003178	PGF_08225224		1601997	1602284	288		95	Mobile element protein
L. fermentum CECT5716_b	PLF_1578_00002755	PGF_01000105		1602363	1602977	615		204	Mobile element protein
L. fermentum CECT5716_b	PLF_1578_00002755	PGF_01000105		1603003	1603146	144		47	Mobile element protein
L. fermentum CECT5716_b	PLF_1578_00042168	PGF_02025454	LC40_0907	1603632	1604723	1092	ADJ41479.1	363	O-acetyltransferase
L. fermentum CECT5716_b	PLF_1578_00042169	PGF_04305571	LC40_0908	1604746	1605750	1005	ADJ41480.1	334	Glycosyltransferase
L. fermentum CECT5716_b	PLF_1578_00004704	PGF_02933248	LC40_0909	1605759	1607138	1380	ADJ41481.1	459	Membrane protein involved in the export of O-antigen, teichoic acid lipoteichoic acids
L. fermentum CECT5716_b	PLF_1578_00000193	PGF_00064046		1607251	1607919	669		222	UDP-galactopyranose mutase (EC 5.4.99.9)
L. fermentum CECT5716_b	PLF_1578_00000193	PGF_00064046		1607895	1608317	423		140	UDP-galactopyranose mutase (EC 5.4.99.9)
L. fermentum CECT5716_b	PLF_1578_00027819	PGF_00017189	LC40_0910	1608456	1609517	1062	ADJ41482.1	353	Lipopolysaccharide 1,6-galactosyltransferase (EC 2.4.1.-)
L. fermentum CECT5716_b	PLF_1578_00002755	PGF_01000105		1609546	1609731	186		61	Mobile element protein
L. fermentum CECT5716_b	PLF_1578_00006344	PGF_01000105		1610136	1610696	561		186	Mobile element protein
L. fermentum CECT5716_b	PLF_1578_00005189	PGF_01000105	LC40_0911	1610722	1611738	1017	ADJ41483.1	338	Mobile element protein
L. fermentum CECT5716_b	PLF_1578_00006344	PGF_01000105		1611885	1612133	249		82	Mobile element protein
L. fermentum CECT5716_b	PLF_1578_00081451	PGF_07304485	LC40_0912	1612163	1613050	888	ADJ41484.1	295	Putative transposase InsK for insertion sequence element IS150
L. fermentum CECT5716_b	PLF_1578_00004723	PGF_08187444		1613047	1613226	180		59	Transposase
L. fermentum CECT5716_b			LC40_0913	1613509	1614351	843	ADJ41485.1	280	Mobile element protein
L. fermentum CECT5716_b	PLF_1578_00001059	PGF_01000105		1614332	1614730	399		132	Mobile element protein
L. fermentum CECT5716_b	PLF_1578_00002755	PGF_01000105	LC40_0914	1614816	1615694	879	ADJ41486.1	292	Mobile element protein
L. fermentum CECT5716_b	PLF_1578_00003178	PGF_08225224		1615718	1616005	288		95	Mobile element protein
L. fermentum CECT5716_b	PLF_1578_00000081	PGF_01000105		1617128	1617508	381		126	Mobile element protein
L. fermentum CECT5716_b	PLF_1578_00000081	PGF_01000105		1617516	1617911	396		131	Mobile element protein
L. fermentum CECT5716_b	PLF_1578_00061955	PGF_02042366		1617943	1618131	189		62	Mobile element protein
L. fermentum CECT5716_b	PLF_1578_00050986	PGF_08225224	LC40_0915	1618124	1619188	1065	ADJ41487.1	354	Polysaccharide Polymerase
L. fermentum CECT5716_b	PLF_1578_00003828	PGF_04305571	LC40_0916	1619315	1620076	762	ADJ41488.1	253	Glycosyltransferase
L. fermentum CECT5716_b	PLF_1578_00008025	PGF_08794816		1620088	1620741	654		217	Undecaprenyl-phosphate galactosephosphotransferase (EC 2.7.8.6)
L. fermentum F6_a	PLF_1578_00003813	PGF_00417153	LBFF_0084	103361	104365	1005	AGL88006.1	334	Cell envelope-associated transcriptional attenuator LytR-CpsA-Psr, subfamily F2 (as in PMID19099556)
L. fermentum F6_a	PLF_1578_00007386	PGF_03255161	LBFF_0085	104365	105132	768	AGL88007.1	255	Tyrosine-protein kinase transmembrane modulator EpsC
L. fermentum F6_a	PLF_1578_00014267	PGF_10450882	LBFF_0086	105151	105891	741	AGL88008.1	246	Tyrosine-protein kinase EpsD (EC 2.7.10.2)
L. fermentum F6_a	PLF_1578_00011219	PGF_00019249	LBFF_0087	105918	106688	771	AGL88009.1	256	Manganese-dependent protein-tyrosine phosphatase (EC 3.1.3.48)
L. fermentum F6_a	PLF_1578_00165453	PGF_01033123	LBFF_0088	106719	107660	942	AGL88010.1	313	UDP-glucose 4-epimerase (EC 5.1.3.2)
L. fermentum F6_a	PLF_1578_00164693	PGF_03224904	LBFF_0089	107614	108303	690	AGL88011.1	229	FIG071646: Sugar transferase
L. fermentum F6_a				108300	108731	432	AGL88012.1	143	Putative glycosyltransferase
L. fermentum F6_a	PLF_1578_00034295	PGF_00041181	LBFF_0091	108728	109555	828	AGL88013.1	275	Amylovoran biosynthesis glycosyltransferase AmsE
L. fermentum F6_a	PLF_1578_00040875	PGF_02024421	LBFF_0092	109552	110655	1104	AGL88014.1	367	Glycosyl transferase group 1
L. fermentum F6_a	PLF_1578_00040876	PGF_02024422	LBFF_0093	110660	111598	939	AGL88015.1	312	Glycosyltransferase family 2
L. fermentum F6_a	PLF_1578_00039292	PGF_02023010	LBFF_0094	111598	112617	1020	AGL88016.1	339	Glycosyl transferase, group 2 family
L. fermentum F6_a	PLF_1578_00092050	PGF_05265755	LBFF_0095	113469	113648	180	AGL88017.1	59	Glycosyltransferase
L. fermentum F6_a	PLF_1578_00036724	PGF_00348357	LBFF_0096	113758	114963	1206	AGL88018.1	401	putative oligosaccharide repeat unit polymerase Wzy
L. fermentum F6_a	PLF_1578_00024934	PGF_00320600	LBFF_0097	115472	115843	372	AGL88019.1	123	transposes
L. fermentum F6_a	PLF_1578_00051514	PGF_02032636	LBFF_0098	116159	117598	1440	AGL88020.1	479	Flippase
L. fermentum F6_b	PLF_1578_00018026	PGF_01319087	LBFF_1543	1566625	1567668	1044	AGL89435.1	347	Glycosyl transferase, group 1
L. fermentum F6_b	PLF_1578_00004704	PGF_02933248	LBFF_1544	1567665	1569044	1380	AGL89436.1	459	Membrane protein involved in the export of O-antigen, teichoic acid lipoteichoic acids
L. fermentum F6_b	PLF_1578_00000193	PGF_00064046	LBFF_1545	1569101	1570219	1119	AGL89437.1	372	UDP-galactopyranose mutase (EC 5.4.99.9)
L. fermentum F6_b	PLF_1578_00016540	PGF_00041073	LBFF_1546	1570347	1571228	882	AGL89438.1	293	Putative glycosyltransferase
L. fermentum F6_b	PLF_1578_00180148	PGF_10399662	LBFF_1547	1571237	1572382	1146	AGL89439.1	381	Transposase
L. fermentum F6_b	PLF_1578_00184623	PGF_00401357	LBFF_1548	1572369	1573391	1023	AGL89440.1	340	Beta-1,6-galactofuranosyltransferase WbbI
L. fermentum F6_b	PLF_1578_00040882	PGF_02024427	LBFF_1549	1573384	1574568	1185	AGL89441.1	394	Oligosaccharide repeat unit polymerase Wzy
L. fermentum F6_b	PLF_1578_00072666	PGF_02916488	LBFF_1550	1574628	1575440	813	AGL89442.1	270	Polysachharide biosynthesis protein
L. fermentum F6_b				1575453	1575977	525	AGL89443.1	174	TK modulator -Chain lenGlycosyltransferaseh determination
L. fermentum F6_b	PLF_1578_00003828	PGF_04305571	LBFF_1552	1576087	1576848	762	AGL89444.1	253	Glycosyltransferase
L. fermentum F6_b	PLF_1578_00008025	PGF_08794816	LBFF_1553	1576860	1577513	654	AGL89445.1	217	Undecaprenyl-phosphate galactosephosphotransferase (EC 2.7.8.6)
L. fermentum IFO3956_a	PLF_1578_00003813	PGF_00417153	LAF_0084	108894	109802	909	YP_001842900.1	302	Cell envelope-associated transcriptional attenuator LytR-CpsA-Psr, subfamily F2 (as in PMID19099556)
L. fermentum IFO3956_a	PLF_1578_00007386	PGF_03255161	LAF_0085	109802	110572	771	YP_001842901.1	256	Tyrosine-protein kinase transmembrane modulator EpsC
L. fermentum IFO3956_a	PLF_1578_00014267	PGF_10450882	LAF_0086	110589	111332	744	YP_001842902.1	247	Tyrosine-protein kinase EpsD (EC 2.7.10.2)
L. fermentum IFO3956_a	PLF_1578_00011219	PGF_00019249	LAF_0087	111353	112123	771	YP_001842903.1	256	Manganese-dependent protein-tyrosine phosphatase (EC 3.1.3.48)
L. fermentum IFO3956_a	PLF_1578_00022397	PGF_03066046	LAF_0088	112153	112791	639	YP_001842904.1	212	sugar transferase
L. fermentum IFO3956_a	PLF_1578_00166828	PGF_00041181	LAF_0089	112815	113669	855	YP_001842905.1	284	Putative glycosyltransferase
L. fermentum IFO3956_a	PLF_1578_00025077	PGF_02014040	LAF_0090	113686	114498	813	YP_001842906.1	270	hypothetical protein
L. fermentum IFO3956_a	PLF_1578_00019092	PGF_02011085	LAF_0091	114518	115753	1236	YP_001842907.1	411	glycosyltransferase
L. fermentum IFO3956_a	PLF_1578_00027746	PGF_02015810	LAF_0092	115750	116751	1002	YP_001842908.1	333	Glycosyl transferase, family 2?
L. fermentum IFO3956_a	PLF_1578_00020350	PGF_02011740	LAF_0093	116768	117871	1104	YP_001842909.1	367	Polysaccharide biosynthesis protein epsG
L. fermentum IFO3956_a	PLF_1578_00018968	PGF_00070502	LAF_0094	117881	118753	873	YP_001842910.1	290	dTDP-rhamnosyl transferase RfbF (EC 2.-.-.-)
L. fermentum IFO3956_a	PLF_1578_00025313	PGF_00411680	LAF_0095	118758	120266	1509	YP_001842911.1	502	repeat unit transporter-Flippase
L. fermentum IFO3956_a	PLF_1578_00000264	PGF_08108653	LAF_0096	120285	121154	870	YP_001842912.1	289	glucose-1-phosphate thymidylyltransferase
L. fermentum IFO3956_a	PLF_1578_00003925	PGF_07115887	LAF_0097	121158	121739	582	YP_001842913.1	193	dTDP-4-dehydrorhamnose 3,5-epimerase
L. fermentum IFO3956_a	PLF_1578_00000244	PGF_03056683	LAF_0098	121750	122781	1032	BAG26434.1	344	dTDP-glucose 4,6-dehydratase
L. fermentum IFO3956_a	PLF_1578_00165057	PGF_00571237	LAF_0099	122844	123701	858	YP_001842915.1	285	dTDP-4-dehydrorhamnose reductase
L. fermentum IFO3956_b	PLF_1578_00009075	PGF_06916656	LAF_1400	1583925	1584302	378	YP_001844216.1	125	Transcriptional regulator, GntR family
L. fermentum IFO3956_b	PLF_1578_00013036	PGF_03056683	LAF_1401	1584412	1585344	933	YP_001844217.1	310	dTDP-glucose 4,6-dehydratase (EC 4.2.1.46)
L. fermentum IFO3956_b	PLF_1578_00014083	PGF_04305571	LAF_1402	1585438	1586391	954	YP_001844218.1	317	Glycosyltransferase
L. fermentum IFO3956_b	PLF_1578_00020392	PGF_04001921	LAF_1403	1586602	1588278	1677	YP_001844219.1	558	hypothetical protein
L. fermentum IFO3956_b	PLF_1578_00000029	PGF_00030643	LAF_1404	1588336	1589916	1581	YP_001844220.1	526	Peptide chain release factor 3
L. fermentum IFO3956_b	PLF_1578_00011912	PGF_04305571	LAF_1405	1590017	1590964	948	YP_001844221.1	315	Glycosyltransferase
L. fermentum IFO3956_b	PLF_1578_00181747	PGF_12852641	LAF_1406	1590974	1592752	1779	YP_001844222.1	592	hypothetical protein
L. fermentum IFO3956_b	PLF_1578_00017541	PGF_02622010	LAF_1407	1592823	1593797	975	YP_001844223.1	324	Uncharacterized glycosyltransferase YkoT
L. fermentum IFO3956_b	PLF_1578_00014313	PGF_00240574	LAF_1408	1593975	1595084	1110	YP_001844224.1	369	UPF0118 membrane protein YueF
L. fermentum IFO3956_b	PLF_1578_00003403	PGF_00072393	LAF_1409	1595084	1596016	933	YP_001844225.1	310	Bactoprenol glucosyl transferase (EC 2.4.1.-); Glycosyltransferase, group 2 family protein
L. fermentum IFO3956_b	PLF_1578_00017832	PGF_02010536		1596105	1596245	141		46	hypothetical protein
L. fermentum IFO3956_b	PLF_1578_00046082	PGF_08225224	LAF_1410	1596811	1597584	774	YP_001844226.1	257	Other membrane related
L. fermentum IFO3956_b	PLF_1578_00150271	PGF_08225224		1598457	1600160	1704		567	muramidase
L. fermentum IFO3956_b	PLF_1578_00043995	PGF_02027119		1600322	1600564	243		80	hypothetical protein
L. fermentum IFO3956_b	PLF_1578_00000081	PGF_01000105		1600602	1600790	189		62	Mobile element protein
L. fermentum IFO3956_b	PLF_1578_00003178	PGF_08225224	LAF_1411	1600847	1601134	288	YP_001844227.1	95	Mobile element protein
L. fermentum IFO3956_b	PLF_1578_00002755	PGF_01000105	LAF_1412	1601158	1601994	837	YP_001844228.1	278	Mobile element protein
L. fermentum IFO3956_b	PLF_1578_00042168	PGF_02025454	LAF_1413	1602480	1603571	1092	YP_001844229.1	363	O-acetyltransferase
L. fermentum IFO3956_b	PLF_1578_00042169	PGF_04305571	LAF_1414	1603594	1604598	1005	YP_001844230.1	334	Glycosyltransferase
L. fermentum IFO3956_b	PLF_1578_00004704	PGF_02933248	LAF_1415	1604607	1606037	1431	YP_001844231.1	476	Membrane protein involved in the export of O-antigen, teichoic acid lipoteichoic acids
L. fermentum IFO3956_b	PLF_1578_00000193	PGF_00064046	LAF_1416	1606040	1607161	1122	YP_001844232.1	373	UDP-galactopyranose mutase (EC 5.4.99.9)
L. fermentum IFO3956_b	PLF_1578_00027819	PGF_00017189	LAF_1417	1607300	1608361	1062	YP_001844233.1	353	Lipopolysaccharide 1,6-galactosyltransferase (EC 2.4.1.-)
L. fermentum IFO3956_b	PLF_1578_00005189	PGF_01000105	LAF_1418	1609566	1610582	1017	YP_001844234.1	338	Mobile element protein
L. fermentum IFO3956_b	PLF_1578_00006344	PGF_01000105		1610656	1610937	282		93	Mobile element protein
L. fermentum IFO3956_b	PLF_1578_00081451	PGF_07304485		1611004	1611459	456		151	Putative transposase InsK for insertion sequence element IS150
L. fermentum IFO3956_b	PLF_1578_00004723	PGF_08187444		1611888	1612067	180		59	Transposase
L. fermentum IFO3956_b	PLF_1578_00001059	PGF_01000105	LAF_1419	1612346	1613566	1221	YP_001844235.1	406	Mobile element protein
L. fermentum IFO3956_b	PLF_1578_00002755	PGF_01000105	LAF_1420	1613643	1614521	879	YP_001844236.1	292	Mobile element protein
L. fermentum IFO3956_b	PLF_1578_00003178	PGF_08225224	LAF_1421	1614545	1614832	288	YP_001844237.1	95	Mobile element protein
L. fermentum IFO3956_b	PLF_1578_00000081	PGF_01000105		1616063	1616263	201		66	Mobile element protein
L. fermentum IFO3956_b	PLF_1578_00000081	PGF_01000105	LAF_1422	1616166	1616915	750	YP_001844238.1	249	Mobile element protein
L. fermentum IFO3956_b	PLF_1578_00050986	PGF_08225224	LAF_1423	1616899	1618107	1209	YP_001844239.1	402	Polysaccharide polymerase
L. fermentum IFO3956_b	PLF_1578_00003828	PGF_04305571	LAF_1424	1618133	1618819	687	YP_001844240.1	228	Glycosyltransferase
L. fermentum IFO3956_b	PLF_1578_00008025	PGF_08794816	LAF_1425	1618906	1619559	654	YP_001844241.1	217	Undecaprenyl-phosphate galactosephosphotransferase (EC 2.7.8.6)
L. fermentum NCC2970	PLF_1578_00003813	PGF_00417153	LACFE_CDS0971	1021801	1022709	909	AOR74428.1	302	Cell envelope-associated transcriptional attenuator LytR-CpsA-Psr, subfamily F2 (as in PMID19099556)
L. fermentum NCC2970	PLF_1578_00007386	PGF_03255161	LACFE_CDS0972	1022709	1023479	771	AOR74429.1	256	Tyrosine-protein kinase transmembrane modulator EpsC
L. fermentum NCC2970	PLF_1578_00014267	PGF_10450882	LACFE_CDS0973	1023496	1024236	741	AOR74430.1	246	Tyrosine-protein kinase EpsD (EC 2.7.10.2)
L. fermentum NCC2970	PLF_1578_00011219	PGF_00019249	LACFE_CDS0974	1024263	1025033	771	AOR74431.1	256	Manganese-dependent protein-tyrosine phosphatase (EC 3.1.3.48)
L. fermentum NCC2970	PLF_1578_00165453	PGF_01033123	LACFE_CDS0975	1025064	1026005	942	AOR74432.1	313	UDP-glucose 4-epimerase (EC 5.1.3.2)
L. fermentum NCC2970	PLF_1578_00164693	PGF_03224904	LACFE_CDS0976	1025983	1026657	675	AOR74433.1	224	FIG071646: Sugar transferase
L. fermentum NCC2970	PLF_1578_00196139	PGF_00041181	LACFE_CDS0977	1026694	1027527	834	AOR74434.1	277	Putative glycosyltransferase
L. fermentum NCC2970	PLF_1578_00166828	PGF_00041181		1027827	1028399	573	WP_019253847.1	190	Putative glycosyltransferase
L. fermentum NCC2970	PLF_1578_00143498	PGF_05270712	LACFE_CDS0978	1028648	1029889	1242	AOR74435.1	413	hypothetical protein
L. fermentum NCC2970	PLF_1578_00146519	PGF_06159481	LACFE_CDS0979	1029870	1030736	867	AOR74436.1	288	Putative glycosyltransferase
L. fermentum NCC2970	PLF_1578_00016296	PGF_02009902	LACFE_CDS0980	1031123	1031863	741	AOR74437.1	246	COG2826: Transposase and inactivated derivatives, IS30 family
L. fermentum NCC2970	PLF_1578_00003178	PGF_08225224	LACFE_CDS0981	1032063	1032350	288	AOR74438.1	95	hypothetical protein
L. fermentum NCC2970	PLF_1578_00002755	PGF_01000105	LACFE_CDS0982	1032374	1033252	879	AOR74439.1	292	Mobile element protein
L. fermentum NCC2970	PLF_1578_00190838	PGF_10983436	LACFE_CDS0983	1033424	1034317	729	AOR74440.1	242	2-C-methyl-D-erythritol 4-phosphate cytidylyltransferase (EC 2.7.7.60)
L. fermentum NCC2970	PLF_1578_00106330	PGF_02032957	LACFE_CDS0984	1034328	1035797	1470	AOR74441.1	490	polysaccharide transport-Flippase
L. fermentum NCC2970	PLF_1578_00116687	PGF_05946769	LACFE_CDS0985	1035847	1036659	813	AOR74442.1	271	glycosyltransferase
L. fermentum NCC2970	PLF_1578_00187680	PGF_12131569	LACFE_CDS0986	1036675	1037670	996	AOR74443.1	332	acetyltransferase
L. fermentum SNUV175_a	PLF_1578_00163750	PGF_03110922	BUW47_04720	887835	889223	1389	APU45775.1	462	Flippase
L. fermentum SNUV175_a	PLF_1578_00132135	PGF_08225224	BUW47_04725				APU45776.1		hypothetical protein
L. fermentum SNUV175_a	PLF_1578_00026725	PGF_06897982	BUW47_04730	890346	891305	960	APU45777.1	319	glycosyl transferase family 2
L. fermentum SNUV175_a	PLF_1578_00006824	PGF_00180946	BUW47_04735	891290	892564	1275	APU45778.1	424	polysaccharide polymerase
L. fermentum SNUV175_a	PLF_1578_00118560	PGF_08264720	BUW47_04740	892557	893588	1032	APU45779.1	343	glycosyl transferase family 1
L. fermentum SNUV175_a	PLF_1578_00069632	PGF_08264720	BUW47_04745	893606	894691	1086	APU45780.1	361	glycosyl transferase family 1
L. fermentum SNUV175_a	PLF_1578_00121363	PGF_08794816	BUW47_04750	894691	895341	651	APU46907.1	216	UDP-phosphate N-acetylgalactosaminyl-1-phosphate transferase
L. fermentum SNUV175_a			BUW47_04755	895366	895680	315		105	epimerase
L. fermentum SNUV175_a	PLF_1578_00004319	PGF_01000105	BUW47_04760	895844	897130	1287	APU45781.1	428	ISL3 family transposase
L. fermentum SNUV175_a	PLF_1578_00165453	PGF_01033123		897127	897753	627		208	epimerase
L. fermentum SNUV175_a	PLF_1578_00011219	PGF_00019249	BUW47_04770	897784	898554	771	APU45782.1	256	Manganese-dependent protein-tyrosine phosphatase (EC 3.1.3.48)
L. fermentum SNUV175_a	PLF_1578_00014267	PGF_10450882	BUW47_04775	898581	899321	741	APU45783.1	246	Tyrosine-protein kinase EpsD (EC 2.7.10.2)
L. fermentum SNUV175_a	PLF_1578_00007386	PGF_03255161	BUW47_04780	899338	900108	771	APU45784.1	256	Tyrosine-protein kinase transmembrane modulator EpsC
L. fermentum SNUV175_a	PLF_1578_00003813	PGF_00417153	BUW47_04785	900108	901109	1002	APU45785.1	333	Cell envelope-associated transcriptional attenuator LytR-CpsA-Psr, subfamily F2 (as in PMID19099556)
L. fermentum SNUV175_b	PLF_1578_00008025	PGF_08794816	BUW47_07875	1545009	1545662	654	APU46334.1	217	Undecaprenyl-phosphate galactosephosphotransferase (EC 2.7.8.6)
L. fermentum SNUV175_b	PLF_1578_00003828	PGF_04305571	BUW47_07880	1545674	1546435	762	APU46335.1	253	Glycosyltransferase
L. fermentum SNUV175_b	PLF_1578_00047386	PGF_02029972	BUW47_07885	1546446	1547069	624	APU46336.1	207	tyrosine kinase modulator
L. fermentum SNUV175_b	PLF_1578_00072821	PGF_02916488	BUW47_07890	1547078	1547890	813	APU46337.1	270	polysachharide biosynthesis protein
L. fermentum SNUV175_b	PLF_1578_00150022	PGF_02024427	BUW47_07895	1547951	1549162	1212	APU46338.1	403	polysaccharide polymerase
L. fermentum SNUV175_b	PLF_1578_00027517	PGF_00401357	BUW47_07900	1549128	1550144	1017	APU46339.1	338	Beta-1,6-galactofuranosyltransferase WbbI
L. fermentum SNUV175_b	PLF_1578_00071473	PGF_08294061	BUW47_07905	1550149	1551021	873	APU46340.1	290	glycosyltransferase
L. fermentum SNUV175_b	PLF_1578_00000193	PGF_00064046	BUW47_07910	1551146	1552267	1122	APU46341.1	373	UDP-galactopyranose mutase (EC 5.4.99.9)
L. fermentum SNUV175_b	PLF_1578_00004704	PGF_02933248	BUW47_07915	1552270	1553697	1428	APU46342.1	475	Membrane protein involved in the export of O-antigen, teichoic acid lipoteichoic acids
L. fermentum SNUV175_b	PLF_1578_00018026	PGF_01319087	BUW47_07920	1553697	1554737	1041	APU46343.1	346	glycosyltransferase
L. fermentum SNUV175_b	PLF_1578_00179063	PGF_10302258	BUW47_07925	1554765	1555781	1017	APU46344.1	338	Acetyl transferase
L. gallinarum HFD4	PLF_1578_00004225	PGF_00417153	AO203_04190	816000	817061	1062	ALJ23163.1	353	Cell envelope-associated transcriptional attenuator LytR-CpsA-Psr, subfamily F2 (as in PMID19099556)
L. gallinarum HFD4	PLF_1578_00003923	PGF_03255161	AO203_04195	817073	817954	882	ALJ23164.1	293	Tyrosine-protein kinase transmembrane modulator EpsC
L. gallinarum HFD4	PLF_1578_00002999	PGF_10450882	AO203_04200	817965	818765	801	ALJ23165.1	266	Tyrosine-protein kinase EpsD (EC 2.7.10.2)
L. gallinarum HFD4	PLF_1578_00003360	PGF_00019249	AO203_04205	818765	819535	771	WP_060471537.1	256	Manganese-dependent protein-tyrosine phosphatase (EC 3.1.3.48)
L. gallinarum HFD4	PLF_1578_00003576	PGF_08794816	AO203_04210	819652	820305	654	ALJ23167.1	217	Undecaprenyl-phosphate galactosephosphotransferase (EC 2.7.8.6)
L. gallinarum HFD4	PLF_1578_00004710	PGF_00034844	AO203_04215	820320	820769	450	ALJ23168.1	149	Polysaccharide biosynthesis protein CpsF
L. gallinarum HFD4	PLF_1578_00005071	PGF_00009900	AO203_04220	820782	821282	501	ALJ23169.1	166	Glycosyltransferase, family 28
L. gallinarum HFD4	PLF_1578_00036746	PGF_00261836	AO203_04225	821291	823255	1965	ALJ23170.1	654	Glycosyltransferase
L. gallinarum HFD4	PLF_1578_00197812	PGF_08225224	AO203_04230	823261	824364	1104	ALJ24378.1	367	Glycosyltransferase
L. gallinarum HFD4	PLF_1578_00178100	PGF_10535857	AO203_04235	824351	825376	1026	ALJ23171.1	341	Glycosyltransferase
L. gallinarum HFD4	PLF_1578_00153778	PGF_01077270	AO203_04240	825377	826111	735	ALJ23172.1	244	Glycosyltransferase
L. gallinarum HFD4	PLF_1578_00126114	PGF_12913219	AO203_04245	826108	826818	711	ALJ23173.1	236	Acetyltransferase
L. gallinarum HFD4	PLF_1578_00051838	PGF_02032922	AO203_04250	826836	827966	1131	ALJ23174.1	376	O-antigen ligase/Eps4N
L. gallinarum HFD4	PLF_1578_00164703	PGF_02933248	AO203_04255	827963	829414	1452	ALJ23175.1	483	Flippase
L. gasseri ATCC 33323	PLF_1578_00012370	PGF_02008138	LGAS_1141	1143611	1144633	1023	YP_814949.1	340	Acetyltransferase
L. gasseri ATCC 33323	PLF_1578_00024089	PGF_02933248	LGAS_1142	1144640	1146067	1428	YP_814950.1	475	Membrane protein involved in the export of O-antigen, teichoic acid lipoteichoic acids
L. gasseri ATCC 33323	PLF_1578_00000193	PGF_00064046	LGAS_1143	1146073	1147191	1119	YP_814951.1	372	UDP-galactopyranose mutase (EC 5.4.99.9)
L. gasseri ATCC 33323	PLF_1578_00017920	PGF_10445123	LGAS_1144	1147210	1148370	1161	YP_814952.1	386	polysaccharide polymerase
L. gasseri ATCC 33323	PLF_1578_00053961	PGF_02034797	LGAS_1145	1148425	1149453	1029	YP_814953.1	342	glycosyltransferase-like protein
L. gasseri ATCC 33323	PLF_1578_00017921	PGF_02010577	LGAS_1146	1149502	1150563	1062	YP_814954.1	353	glycosyltransferase
L. gasseri ATCC 33323	PLF_1578_00165497	PGF_08225224	LGAS_1147	1150560	1151612	1053	YP_814955.1	350	glycosyltransferase
L. gasseri ATCC 33323	PLF_1578_00018282	PGF_02010801	LGAS_1148	1151628	1152479	852	YP_814956.1	283	glycosyltransferase
L. gasseri ATCC 33323	PLF_1578_00016008	PGF_02009707	LGAS_1149	1152499	1153443	945	YP_814957.1	314	glycosyl transferase family protein
L. gasseri ATCC 33323	PLF_1578_00017662	PGF_00034847		1153472	1154197	726		241	Polysaccharide biosynthesis protein CpsM(V)
L. gasseri ATCC 33323	PLF_1578_00005071	PGF_00009900	LGAS_1151	1154198	1154698	501	YP_814958.1	166	Glycosyltransferase, family 28
L. gasseri ATCC 33323	PLF_1578_00004710	PGF_00034844	LGAS_1152	1154708	1155157	450	YP_814959.1	149	Polysaccharide biosynthesis protein CpsF
L. gasseri ATCC 33323	PLF_1578_00003576	PGF_08794816	LGAS_1153	1155175	1155834	660	YP_814960.1	219	Undecaprenyl-phosphate galactosephosphotransferase (EC 2.7.8.6)
L. gasseri ATCC 33323	PLF_1578_00009459	PGF_00019249	LGAS_1154	1155858	1156628	771	YP_814961.1	256	Manganese-dependent protein-tyrosine phosphatase (EC 3.1.3.48)
L. gasseri ATCC 33323	PLF_1578_00002999	PGF_10450882	LGAS_1155	1156634	1157407	774	YP_814962.1	257	Tyrosine-protein kinase EpsD (EC 2.7.10.2)
L. gasseri ATCC 33323	PLF_1578_00075386	PGF_10482242	LGAS_1156	1157418	1158278	861	YP_814963.1	286	capsular polysaccharide biosynthesis protein-modultor
L. gasseri ATCC 33323	PLF_1578_00003813	PGF_00417153	LGAS_1157	1158285	1159289	1005	YP_814964.1	334	Cell envelope-associated transcriptional attenuator LytR-CpsA-Psr, subfamily F2 (as in PMID19099556)
L. ginsenosidimutans EMML3041	PLF_1578_00005047	PGF_00417153	ABM34_07470	1447493	1448473	981	AKP67392.1	326	Cell envelope-associated transcriptional attenuator LytR-CpsA-Psr, subfamily F2 (as in PMID19099556)
L. ginsenosidimutans EMML3041	PLF_1578_00024089	PGF_02933248	ABM34_07475	1448470	1449906	1437	AKP67393.1	478	Membrane protein involved in the export of O-antigen, teichoic acid lipoteichoic acids
L. ginsenosidimutans EMML3041	PLF_1578_00000193	PGF_00064046	ABM34_07480	1449906	1451027	1122	AKP67394.1	373	UDP-galactopyranose mutase (EC 5.4.99.9)
L. ginsenosidimutans EMML3041	PLF_1578_00013588	PGF_00928725	ABM34_07485	1451040	1451933	894	AKP67395.1	297	glycosyltransferase
L. ginsenosidimutans EMML3041	PLF_1578_00159643	PGF_00943810	ABM34_07490	1451957	1452970	1014	AKP68433.1	337	Glycosyltransferase
L. ginsenosidimutans EMML3041	PLF_1578_00018825	PGF_08225224	ABM34_07495	1452986	1454092	1107	AKP67396.1	368	polysaccharide polymerase
L. ginsenosidimutans EMML3041	PLF_1578_00101407	PGF_05249741		1454126	1455112	987		328	glycosyltransferase
L. ginsenosidimutans EMML3041	PLF_1578_00182265	PGF_10516857		1455217	1456206	990		329	glycosyltransferase
L. ginsenosidimutans EMML3041	PLF_1578_00124430	PGF_04305571	ABM34_07510	1456222	1456944	723	AKP68434.1	240	Glycosyltransferase
L. ginsenosidimutans EMML3041	PLF_1578_00034667	PGF_08794816	ABM34_07515	1456986	1457645	660	AKP67397.1	219	Undecaprenyl-phosphate galactosephosphotransferase (EC 2.7.8.6)
L. ginsenosidimutans EMML3041	PLF_1578_00010606	PGF_00019249	ABM34_07520	1457674	1458450	777	AKP67398.1	258	Manganese-dependent protein-tyrosine phosphatase (EC 3.1.3.48)
L. ginsenosidimutans EMML3041	PLF_1578_00021878	PGF_10450882	ABM34_07525	1458447	1459178	732	AKP67399.1	243	Tyrosine-protein kinase EpsD (EC 2.7.10.2)
L. ginsenosidimutans EMML3041	PLF_1578_00013014	PGF_03255161	ABM34_07530	1459180	1459953	774	AKP68435.1	257	Tyrosine-protein kinase transmembrane modulator EpsC
L. helveticus CAUH18	PLF_1578_00164703	PGF_02933248	ALV80_09505	1883655	1885076	1422	ALI53223.1	473	poly-gamma-glutamate biosynthesis protein-Flippase
L. helveticus CAUH18	PLF_1578_00056270	PGF_02036912	ALV80_09510	1885153	1886109	957	ALI53512.1	318	Glycosyltransferase
L. helveticus CAUH18	PLF_1578_00090152	PGF_05141274	ALV80_09515	1886305	1887348	1044	ALI53224.1	347	Glycosyltransferase
L. helveticus CAUH18	PLF_1578_00000193	PGF_00064046	ALV80_09520	1887352	1888467	1116	ALI53225.1	371	UDP-galactopyranose mutase (EC 5.4.99.9)
L. helveticus CAUH18	PLF_1578_00155178	PGF_00844786	ALV80_09525	1888460	1889803	1344	ALI53226.1	447	polysaccharide polymerase
L. helveticus CAUH18	PLF_1578_00100627	PGF_05720456	ALV80_09530	1889833	1890867	1035	ALI53227.1	344	Glycosyltransferase
L. helveticus CAUH18	PLF_1578_00152735	PGF_08225224	ALV80_09535	1890916	1892016	1101	ALI53228.1	366	Glycosyltransferase
L. helveticus CAUH18	PLF_1578_00051862	PGF_02032943	ALV80_09540	1892027	1893121	1095	ALI53229.1	364	Glycosyltransferase
L. helveticus CAUH18	PLF_1578_00124430	PGF_04305571	ALV80_09545	1893146	1893907	762	ALI53513.1	253	Glycosyltransferase
L. helveticus CAUH18	PLF_1578_00079808	PGF_00919777	ALV80_09550	1893944	1894591	648	ALI53514.1	215	priming glycosyltransferase
L. helveticus CAUH18	PLF_1578_00003360	PGF_00019249	ALV80_09555	1894718	1895488	771	ALI53230.1	256	Manganese-dependent protein-tyrosine phosphatase (EC 3.1.3.48)
L. helveticus CAUH18	PLF_1578_00002999	PGF_10450882	ALV80_09560	1895488	1896276	789	ALI53231.1	262	Tyrosine-protein kinase EpsD (EC 2.7.10.2)
L. helveticus CAUH18	PLF_1578_00003923	PGF_03255161	ALV80_09565	1896287	1897171	885	ALI53232.1	294	Tyrosine-protein kinase transmembrane modulator EpsC
L. helveticus CAUH18	PLF_1578_00004225	PGF_00417153	ALV80_09570	1897183	1898244	1062	ALI53233.1	353	Cell envelope-associated transcriptional attenuator LytR-CpsA-Psr, subfamily F2 (as in PMID19099556)
L. helveticus CNRZ32	PLF_1578_00004225	PGF_00417153	lhe_0403	443784	444842	1059	AGQ22983.1	352	Cell envelope-associated transcriptional attenuator LytR-CpsA-Psr, subfamily F2 (as in PMID19099556)
L. helveticus CNRZ32	PLF_1578_00003923	PGF_03255161	lhe_0404	444854	445738	885	AGQ22984.1	294	Tyrosine-protein kinase transmembrane modulator EpsC
L. helveticus CNRZ32	PLF_1578_00002999	PGF_10450882	lhe_0405	445749	446537	789	AGQ22985.1	262	Tyrosine-protein kinase EpsD (EC 2.7.10.2)
L. helveticus CNRZ32	PLF_1578_00003360	PGF_00019249	lhe_0406	446537	447307	771	AGQ22986.1	256	Manganese-dependent protein-tyrosine phosphatase (EC 3.1.3.48)
L. helveticus CNRZ32	PLF_1578_00003576	PGF_08794816	lhe_0407	447424	448077	654	AGQ22987.1	217	Undecaprenyl-phosphate galactosephosphotransferase (EC 2.7.8.6)
L. helveticus CNRZ32	PLF_1578_00070576	PGF_06893338	lhe_0408	448074	449345	1272	AGQ22988.1	423	putative polysaccharide polymerase Wzy
L. helveticus CNRZ32	PLF_1578_00004122	PGF_00046044	lhe_0409	449314	450477	1164	AGQ22989.1	387	Alpha-D-GlcNAc alpha-1,2-L-rhamnosyltransferase (EC 2.4.1.-)
L. helveticus CNRZ32	PLF_1578_00042466	PGF_02025672	lhe_0410	450479	451333	855	AGQ22990.1	284	Glycosyltransferase Glycosyltransferase2
L. helveticus CNRZ32	PLF_1578_00169647	PGF_08236073	lhe_0411	451330	452436	1107	AGQ22991.1	368	group 1 glycosyl transferase
L. helveticus CNRZ32	PLF_1578_00041888	PGF_02025247	lhe_0412	452439	453440	1002	AGQ22992.1	333	Glycosyltransferase Glycosyltransferase2
L. helveticus CNRZ32	PLF_1578_00193925	PGF_08225224	lhe_0413	453442	454242	801	AGQ22993.1	266	LicD family protein
L. helveticus CNRZ32	PLF_1578_00042459	PGF_02025666	lhe_0414	454281	455144	864	AGQ22994.1	287	group 2 glycosyl transferase
L. helveticus CNRZ32	PLF_1578_00170191	PGF_08281621	lhe_0415	455155	455976	822	AGQ22995.1	273	putative glycosyl transferase
L. helveticus CNRZ32	PLF_1578_00017367	PGF_03020172		456125	457453	1329		442	hypothetical protein
L. helveticus CNRZ32	PLF_1578_00002547	PGF_03020172		457407	457622	216		71	hypothetical protein
L. helveticus CNRZ32	PLF_1578_00000361	PGF_09978608		457994	459118	1125		374	Transposase
L. helveticus CNRZ32	PLF_1578_00003888	PGF_00422758		459363	459557	195		64	Degenerate transposase
L. helveticus CNRZ32	PLF_1578_00005396	PGF_02034795	lhe_0416	459554	459730	177	AGQ22996.1	58	hypothetical protein
L. helveticus CNRZ32	PLF_1578_00000014	PGF_01000105		460102	461283	1182		393	Mobile element protein
L. helveticus CNRZ32	PLF_1578_00002927	PGF_00996068		461453	461872	420		139	Mobile element protein
L. helveticus CNRZ32	PLF_1578_00002876	PGF_02016035	lhe_0417	461906	462049	144	AGQ22997.1	47	hypothetical protein
L. helveticus CNRZ32	PLF_1578_00041895	PGF_02933248	lhe_0418	462320	463813	1494	AGQ22998.1	497	Flippase
L. helveticus D76	PLF_1578_00004225	PGF_00417153	BCM45_08695	1719264	1720325	1062	ANZ56472.1	353	Cell envelope-associated transcriptional attenuator LytR-CpsA-Psr, subfamily F2 (as in PMID19099556)
L. helveticus D76	PLF_1578_00003923	PGF_03255161	BCM45_08700	1720337	1721224	888	ANZ56473.1	295	Tyrosine-protein kinase transmembrane modulator EpsC
L. helveticus D76	PLF_1578_00002999	PGF_10450882	BCM45_08705	1721235	1722029	795	ANZ56474.1	264	Tyrosine-protein kinase EpsD (EC 2.7.10.2)
L. helveticus D76	PLF_1578_00003360	PGF_00019249	BCM45_08710	1722029	1722799	771	ANZ56475.1	256	Manganese-dependent protein-tyrosine phosphatase (EC 3.1.3.48)
L. helveticus D76	PLF_1578_00164294	PGF_08037369						0	hypothetical protein
L. helveticus D76	PLF_1578_00003576	PGF_08794816	BCM45_08715	1723153	1723569	417		138	Undecaprenyl-phosphate galactosephosphotransferase (EC 2.7.8.6)
L. helveticus D76	PLF_1578_00019325	PGF_08225224	BCM45_08720	1723701	1724816	1116	ANZ56476.1	371	Glycosyltransferase
L. helveticus D76	PLF_1578_00179860	PGF_07628677	BCM45_08725	1724819	1725901	1083	ANZ56477.1	360	Glycosyltransferase
L. helveticus D76	PLF_1578_00143227	PGF_06948181	BCM45_08730				ANZ56478.1	0	hypothetical protein
L. helveticus D76	PLF_1578_00076056	PGF_08225224	BCM45_08735	1727041	1728057	1017	ANZ56479.1	338	Beta-1,3-glucosyltransferase
L. helveticus D76	PLF_1578_00000011	PGF_00061219	BCM45_08740	1728054	1728911	858	ANZ56480.1	285	Transposase
L. helveticus D76	PLF_1578_00176942	PGF_08930035						0	hypothetical protein
L. helveticus D76	PLF_1578_00080134	PGF_10534730	BCM45_08745	1729810	1730781	972	ANZ56481.1	323	Glycosyltransferase
L. helveticus D76	PLF_1578_00000341	PGF_01000105	BCM45_08750	1730778	1731827	1050	ANZ56482.1	349	Mobile element protein
L. helveticus D76	PLF_1578_00000014	PGF_01000105		1732067	1732528	462		153	Mobile element protein
L. helveticus D76	PLF_1578_00009107	PGF_08225224	BCM45_08755	1732482	1733291	810		269	Mobile element protein
L. helveticus D76	PLF_1578_00177885	PGF_08225224	BCM45_08760	1733641	1735104	1464	ANZ56483.1	487	Flippase
L. helveticus DPC4571	PLF_1578_00008720	PGF_00110613	lhv_1792	1762888	1763628	741	YP_001577959.1	246	glycosyltransferase
L. helveticus DPC4571	PLF_1578_00002927	PGF_00996068		1763771	1764190	420	WP_076611599.1	139	Mobile element protein
L. helveticus DPC4571	PLF_1578_00002876	PGF_02016035		1764224	1764367	144		47	hypothetical protein
L. helveticus DPC4571	PLF_1578_00000193	PGF_00064046	lhv_1794	1764656	1765726	1071	YP_001577960.1	356	UDP-galactopyranose mutase (EC 5.4.99.9)
L. helveticus DPC4571	PLF_1578_00036743	PGF_02020846	lhv_1795	1765778	1766725	948	YP_001577961.1	315	putative glycosyl transferase
L. helveticus DPC4571	PLF_1578_00193406	PGF_02933248	lhv_1796	1766728	1768185	1458	YP_001577962.1	485	hypothetical protein EpsN-Flippase
L. helveticus DPC4571	PLF_1578_00031086	PGF_08225224	lhv_1797	1768203	1769162	960	YP_001577963.1	319	putative glycosyltransferase
L. helveticus DPC4571	PLF_1578_00039068	PGF_00369599	lhv_1798	1769155	1770351	1197	YP_001577964.1	398	polysaccharide polymerase
L. helveticus DPC4571	PLF_1578_00025705	PGF_02014425	lhv_1799	1770348	1771148	801	YP_001577965.1	266	glycosyltransferase
L. helveticus DPC4571	PLF_1578_00029061	PGF_05777273	lhv_1800	1771148	1772293	1146	YP_001577966.1	381	glycosyltransferase
L. helveticus DPC4571	PLF_1578_00079456	PGF_00017189	lhv_1801	1772328	1773401	1074	YP_001577967.1	357	Lipopolysaccharide 1,6-galactosyltransferase (EC 2.4.1.-)
L. helveticus DPC4571	PLF_1578_00124430	PGF_04305571	lhv_1802	1773416	1774189	774	YP_001577968.1	257	Glycosyltransferase
L. helveticus DPC4571	PLF_1578_00003576	PGF_08794816	lhv_1803	1774205	1774858	654	YP_001577969.1	217	Undecaprenyl-phosphate galactosephosphotransferase (EC 2.7.8.6)
L. helveticus DPC4571	PLF_1578_00003360	PGF_00019249	lhv_1804	1774975	1775745	771	YP_001577970.1	256	Manganese-dependent protein-tyrosine phosphatase (EC 3.1.3.48)
L. helveticus DPC4571	PLF_1578_00002999	PGF_10450882	lhv_1805	1775745	1776545	801	YP_001577971.1	266	Tyrosine-protein kinase EpsD (EC 2.7.10.2)
L. helveticus DPC4571	PLF_1578_00003923	PGF_03255161	lhv_1806	1776556	1777443	888	YP_001577972.1	295	Tyrosine-protein kinase transmembrane modulator EpsC
L. helveticus DPC4571	PLF_1578_00004225	PGF_00417153	lhv_1807	1777455	1778516	1062	YP_001577973.1	353	Cell envelope-associated transcriptional attenuator LytR-CpsA-Psr, subfamily F2 (as in PMID19099556)
L. helveticus H10	PLF_1578_00036743	PGF_02020846	LBHH_1738	1836550	1837449	900	ADX70908.1	299	Putative glycosyl transferase
L. helveticus H10	PLF_1578_00000341	PGF_01000105	LBHH_1739	1837503	1838552	1050	ADX70909.1	349	Mobile element protein-Transposase, IS30 family
L. helveticus H10	PLF_1578_00193406	PGF_02933248	LBHH_1740	1838839	1840296	1458	ADX70910.1	485	Flippase
L. helveticus H10	PLF_1578_00085514	PGF_04103423	LBHH_1741	1840431	1841288	858	ADX70911.1	285	Transposase, IS4 family
L. helveticus H10	PLF_1578_00031086	PGF_08225224	LBHH_1742	1841281	1842246	966	ADX70912.1	321	Putative glycosyltransferase
L. helveticus H10	PLF_1578_00158299	PGF_00369599	LBHH_1743	1842239	1843435	1197	ADX70913.1	398	polysaccharide polymerase
L. helveticus H10	PLF_1578_00025705	PGF_02014425	LBHH_1744	1843432	1844232	801	ADX70914.1	266	Putative glycosyltransferase
L. helveticus H10	PLF_1578_00029061	PGF_05777273	LBHH_1745	1844232	1845377	1146	ADX70915.1	381	Putative glycosyltransferase
L. helveticus H10	PLF_1578_00014977	PGF_01319087	LBHH_1746	1845412	1846485	1074	ADX70916.1	357	Putative glycosyltransferase
L. helveticus H10	PLF_1578_00124430	PGF_04305571	LBHH_1747	1846500	1847273	774	ADX70917.1	257	Glycosyltransferase
L. helveticus H10	PLF_1578_00003576	PGF_08794816	LBHH_1748	1847289	1847939	651	ADX70918.1	216	Undecaprenyl-phosphate galactosephosphotransferase (EC 2.7.8.6)
L. helveticus H10	PLF_1578_00003360	PGF_00019249	LBHH_1749	1848059	1848829	771	ADX70919.1	256	Manganese-dependent protein-tyrosine phosphatase (EC 3.1.3.48)
L. helveticus H10	PLF_1578_00002999	PGF_10450882	LBHH_1750	1848829	1849617	789	ADX70920.1	262	Tyrosine-protein kinase EpsD (EC 2.7.10.2)
L. helveticus H10	PLF_1578_00003923	PGF_03255161	LBHH_1751	1849628	1850515	888	ADX70921.1	295	Tyrosine-protein kinase transmembrane modulator EpsC
L. helveticus H10	PLF_1578_00004225	PGF_00417153	LBHH_1752	1850527	1851588	1062	ADX70922.1	353	Cell envelope-associated transcriptional attenuator LytR-CpsA-Psr, subfamily F2 (as in PMID19099556)
L. helveticus H9	PLF_1578_00177885	PGF_08225224	LBH_1506	1610794	1612257	1464	AHI12490.1	487	Polymerization and export protein-flippase
L. helveticus H9	PLF_1578_00040964	PGF_02024497	LBH_1507	1612260	1612865	606	AHI12491.1	201	acetyltransferase
L. helveticus H9	PLF_1578_00042418	PGF_02025634	LBH_1508	1612862	1613770	909	AHI12492.1	302	Glycosyltransferase
L. helveticus H9	PLF_1578_00051925	PGF_00377592	LBH_1509	1613786	1614874	1089	AHI12493.1	362	polysaccharide polymerase
L. helveticus H9	PLF_1578_00040779	PGF_06809453	LBH_1510	1614878	1615705	828	AHI12494.1	275	Glycosyltransferase
L. helveticus H9	PLF_1578_00081455	PGF_07507632	LBH_1511	1615698	1616516	819	AHI12495.1	272	Beta(1,3)galactosyltransferase EpsH
L. helveticus H9	PLF_1578_00023781	PGF_00416266	LBH_1512	1616531	1617433	903	AHI12496.1	300	Alpha(1,2)galactosyltransferase EpsI
L. helveticus H9	PLF_1578_00053017	PGF_02033962	LBH_1513	1617433	1618245	813	AHI12497.1	270	Beta(1,3)galactosyltransferase EpsH
L. helveticus H9	PLF_1578_00019325	PGF_08225224	LBH_1514	1618236	1619360	1125	AHI12498.1	374	Glycosyltransferase
L. helveticus H9	PLF_1578_00003576	PGF_08794816	LBH_1515	1619376	1620029	654	AHI12499.1	217	Undecaprenyl-phosphate galactosephosphotransferase (EC 2.7.8.6)
L. helveticus H9	PLF_1578_00003360	PGF_00019249	LBH_1516	1620146	1620916	771	AHI12500.1	256	Manganese-dependent protein-tyrosine phosphatase (EC 3.1.3.48)
L. helveticus H9	PLF_1578_00002999	PGF_10450882	LBH_1517	1620916	1621728	813	AHI12501.1	270	Tyrosine-protein kinase EpsD (EC 2.7.10.2)
L. helveticus H9	PLF_1578_00003923	PGF_03255161	LBH_1518	1621739	1622626	888	AHI12502.1	295	Tyrosine-protein kinase transmembrane modulator EpsC
L. helveticus H9	PLF_1578_00004225	PGF_00417153	LBH_1519	1622638	1623699	1062	AHI12503.1	353	Cell envelope-associated transcriptional attenuator LytR-CpsA-Psr, subfamily F2 (as in PMID19099556)
L. helveticus KLDS1.8701	PLF_1578_00000007	PGF_00064393	HUO_10025	1956342	1957223	882	AJY62068.1	293	UTP--glucose-1-phosphate uridylyltransferase (EC 2.7.7.9)
L. helveticus KLDS1.8701	PLF_1578_00014674	PGF_00317474	HUO_10030	1957446	1957970	525	AJY62069.1	174	transcriptional regulator
L. helveticus KLDS1.8701	PLF_1578_00002310	PGF_02013258		1958143	1958625	483	WP_003628928.1	160	Transposase, IS30 family
L. helveticus KLDS1.8701	PLF_1578_00002310	PGF_02013258		1958738	1959172	435		144	Transposase, IS30 family
L. helveticus KLDS1.8701	PLF_1578_00126342	PGF_08225224	HUO_10040	1959217	1960680	1464	AJY62070.1	487	Flippase
L. helveticus KLDS1.8701	PLF_1578_00005261	PGF_02033597		1961083	1961307	225		74	hypothetical protein
L. helveticus KLDS1.8701	PLF_1578_00000341	PGF_01000105		1961304	1962092	789	WP_005729593.1	262	Mobile element protein
L. helveticus KLDS1.8701	PLF_1578_00080134	PGF_10534730	HUO_10050	1962089	1963075	987	AJY62239.1	328	Glycosyltransferase
L. helveticus KLDS1.8701	PLF_1578_00005261	PGF_02033597		1963244	1963507	264		87	hypothetical protein
L. helveticus KLDS1.8701	PLF_1578_00000341	PGF_01000105		1963504	1964292	789	WP_024273026.1	262	Mobile element protein
L. helveticus KLDS1.8701	PLF_1578_00082644	PGF_06335505	HUO_10060	1964289	1964531	243	AJY62071.1	80	hypothetical protein
L. helveticus KLDS1.8701	PLF_1578_00000011	PGF_00061219		1964665	1964850	186		61	hypothetical protein
L. helveticus KLDS1.8701	PLF_1578_00051474	PGF_02032605		1964979	1965506	528	WP_076611100.1	175	Transposase
L. helveticus KLDS1.8701				1965489	1966157	669		222	hypothetical protein
L. helveticus KLDS1.8701	PLF_1578_00000072	PGF_10317148	HUO_10075	1966255	1967397	1143	AJY62072.1	380	UDP-N-acetylglucosamine 2-epimerase (EC 5.1.3.14)
L. helveticus KLDS1.8701	PLF_1578_00134240	PGF_06345652	HUO_10080	1967462	1968373	912	AJY62073.1	303	Glycosyltransferase
L. helveticus KLDS1.8701	PLF_1578_00130017	PGF_06160295	HUO_10085	1968438	1969475	1038	AJY62074.1	345	hypothetical protein
L. helveticus KLDS1.8701	PLF_1578_00004891	PGF_02037773	HUO_10090	1969456	1970703	1248	AJY62075.1	415	hypothetical protein
L. helveticus KLDS1.8701	PLF_1578_00082211	PGF_06544259		1970696	1970839	144		47	hypothetical protein
L. helveticus KLDS1.8701	PLF_1578_00062602	PGF_08225224	HUO_10095	1970836	1971939	1104	AJY62076.1	367	Glycosyltransferase
L. helveticus KLDS1.8701	PLF_1578_00049839	PGF_05564699	HUO_10100	1971932	1973119	1188	AJY62240.1	395	Alpha-D-GlcNAc alpha-1,2-L-rhamnosyltransferase (EC 2.4.1.-)
L. helveticus KLDS1.8701	PLF_1578_00003576	PGF_08794816	HUO_10105	1973200	1973850	651	AJY62077.1	216	Undecaprenyl-phosphate galactosephosphotransferase (EC 2.7.8.6)
L. helveticus KLDS1.8701	PLF_1578_00003360	PGF_00019249	HUO_10110	1973970	1974740	771	AJY62078.1	256	Manganese-dependent protein-tyrosine phosphatase (EC 3.1.3.48)
L. helveticus KLDS1.8701	PLF_1578_00002999	PGF_10450882	HUO_10115	1974740	1975528	789	AJY62079.1	262	Tyrosine-protein kinase EpsD (EC 2.7.10.2)
L. helveticus KLDS1.8701	PLF_1578_00003923	PGF_03255161	HUO_10120	1975539	1976405	867	AJY62080.1	288	Tyrosine-protein kinase transmembrane modulator EpsC
L. helveticus KLDS1.8701	PLF_1578_00004225	PGF_00417153	HUO_10125	1976417	1977469	1053	AJY62081.1	350	Cell envelope-associated transcriptional attenuator LytR-CpsA-Psr, subfamily F2 (as in PMID19099556)
L. helveticus MB2-1	PLF_1578_00185805	PGF_02933248	TU99_09525	1826687	1828060	1374	AKG67373.1	457	Membrane protein involved in the export of O-antigen, teichoic acid lipoteichoic acids
L. helveticus MB2-1	PLF_1578_00080134	PGF_10534730		1828174	1828311	138		45	hypothetical protein
L. helveticus MB2-1	PLF_1578_00000341	PGF_01000105		1828365	1828985	621		206	Mobile element protein
L. helveticus MB2-1	PLF_1578_00005261	PGF_02033597		1828985	1829128	144		47	hypothetical protein
L. helveticus MB2-1	PLF_1578_00005261	PGF_02033597		1829133	1829321	189		62	hypothetical protein
L. helveticus MB2-1	PLF_1578_00000361	PGF_09978608		1829740	1830489	750		249	Transposase
L. helveticus MB2-1	PLF_1578_00000361	PGF_09978608	TU99_09540	1830515	1830742	228	AKG67374.1	75	Transposase
L. helveticus MB2-1	PLF_1578_00099701	PGF_06190502	TU99_09545	1830930	1831208	279	AKG67375.1	92	Flippase
L. helveticus MB2-1	PLF_1578_00089202	PGF_00009518	TU99_09550	1831558	1832496	939	AKG67376.1	312	Glycosyl transferase, group 2 family
L. helveticus MB2-1	PLF_1578_00000011	PGF_00061219	TU99_09555	1832785	1833642	858	AKG67377.1	285	Transposase
L. helveticus MB2-1	PLF_1578_00050343	PGF_00176021	TU99_09560	1833764	1834870	1107	AKG67378.1	368	polysaccharide polymerase
L. helveticus MB2-1	PLF_1578_00061939	PGF_02042348		1835366	1835515	150		49	hypothetical protein
L. helveticus MB2-1	PLF_1578_00006706	PGF_00019249		1835577	1835786	210		69	Manganese-dependent protein-tyrosine phosphatase (EC 3.1.3.48)
L. helveticus MB2-1	PLF_1578_00104344	PGF_00403338	TU99_09570	1835816	1836538	723	AKG67379.1	240	polysaccharide biosynthesis protein CpsM
L. helveticus MB2-1	PLF_1578_00005071	PGF_00009900	TU99_09575	1836535	1837032	498	AKG67380.1	165	Glycosyltransferase, family 28
L. helveticus MB2-1	PLF_1578_00004710	PGF_00034844	TU99_09580	1837045	1837494	450	AKG67381.1	149	Polysaccharide biosynthesis protein CpsF
L. helveticus MB2-1	PLF_1578_00003576	PGF_08794816	TU99_09585	1837509	1838162	654	AKG67382.1	217	Undecaprenyl-phosphate galactosephosphotransferase (EC 2.7.8.6)
L. helveticus MB2-1	PLF_1578_00003360	PGF_00019249	TU99_09590	1838282	1839052	771	AKG67383.1	256	Manganese-dependent protein-tyrosine phosphatase (EC 3.1.3.48)
L. helveticus MB2-1	PLF_1578_00002999	PGF_10450882	TU99_09595	1839052	1839822	771	AKG67384.1	256	Tyrosine-protein kinase EpsD (EC 2.7.10.2)
L. helveticus MB2-1	PLF_1578_00003923	PGF_03255161	TU99_09600	1839833	1840717	885	AKG67385.1	294	Tyrosine-protein kinase transmembrane modulator EpsC
L. helveticus MB2-1	PLF_1578_00004225	PGF_00417153	TU99_09605	1840730	1841791	1062	AKG67386.1	353	Cell envelope-associated transcriptional attenuator LytR-CpsA-Psr, subfamily F2 (as in PMID19099556)
L. johnsonii BS15	PLF_1578_00024089	PGF_02933248	BBP16_02405	520655	522082	1428	AOG25816.1	475	Membrane protein involved in the export of O-antigen, teichoic acid lipoteichoic acids
L. johnsonii BS15	PLF_1578_00000193	PGF_00064046	BBP16_02410	522088	523200	1113	AOG25817.1	370	UDP-galactopyranose mutase (EC 5.4.99.9)
L. johnsonii BS15	PLF_1578_00034966	PGF_08225224	BBP16_02415	523202	524218	1017	AOG25818.1	338	hypothetical protein
L. johnsonii BS15	PLF_1578_00191101	PGF_10931680	BBP16_02420	524218	525084	867	AOG25819.1	289	glycosyltransferase
L. johnsonii BS15	PLF_1578_00048602	PGF_10434629	BBP16_02425	525089	526060	972	AOG25820.1	323	glycosyltransferase
L. johnsonii BS15	PLF_1578_00017642	PGF_00046216	BBP16_02430	526057	526995	939	AOG25821.1	312	Alpha-L-Rha alpha-1,3-L-rhamnosyltransferase (EC 2.4.1.-)
L. johnsonii BS15	PLF_1578_00193926	PGF_12721551	BBP16_02435	529049	529786	738	AOG25822.1	245	hypothetical protein
L. johnsonii BS15	PLF_1578_00086071	PGF_06752312	BBP16_02440	528068	528970	903	AOG25823.1	301	glycosyltransferase
L. johnsonii BS15	PLF_1578_00124430	PGF_04305571		529011	529786	776	WP_005723848.1	258	multidrug MFS transporter
L. johnsonii BS15	PLF_1578_00034667	PGF_08794816	BBP16_02450	529790	530467	678	AOG27117.1	225	Undecaprenyl-phosphate galactosephosphotransferase (EC 2.7.8.6)
L. johnsonii BS15	PLF_1578_00009459	PGF_00019249	BBP16_02455	530494	531264	771	AOG25824.1	256	Manganese-dependent protein-tyrosine phosphatase (EC 3.1.3.48)
L. johnsonii BS15	PLF_1578_00002999	PGF_10450882	BBP16_02460	531270	532037	768	AOG25825.1	255	Tyrosine-protein kinase EpsD (EC 2.7.10.2)
L. johnsonii BS15	PLF_1578_00075386	PGF_10482242	BBP16_02465	532048	532911	864	AOG25826.1	287	Modulator
L. johnsonii BS15	PLF_1578_00003813	PGF_00417153	BBP16_02470	532918	533922	1005	AOG25827.1	334	Cell envelope-associated transcriptional attenuator LytR-CpsA-Psr, subfamily F2 (as in PMID19099556)
L. johnsonii DPC6026	PLF_1578_00012370	PGF_02008138	LJP_1120c	1217452	1218090	639	AEB93442.1	212	acetyltransferase
L. johnsonii DPC6026	PLF_1578_00024089	PGF_02933248	LJP_1121c	1218101	1219531	1431	AEB93443.1	476	Membrane protein involved in the export of O-antigen, teichoic acid lipoteichoic acids
L. johnsonii DPC6026	PLF_1578_00000193	PGF_00064046	LJP_1122c	1219537	1220664	1128	AEB93444.1	375	UDP-galactopyranose mutase (EC 5.4.99.9)
L. johnsonii DPC6026	PLF_1578_00050810	PGF_02032154	LJP_1123c	1220670	1221833	1164	AEB93445.1	387	Polysaccharide Polymerase
L. johnsonii DPC6026	PLF_1578_00033660	PGF_00007081	LJP_1124c	1221862	1222902	1041	AEB93446.1	346	Galactofuranose transferase
L. johnsonii DPC6026	PLF_1578_00035626	PGF_02020111	LJP_1125c	1222906	1223949	1044	AEB93447.1	347	glycosyltransferase
L. johnsonii DPC6026	PLF_1578_00028725	PGF_02016018	LJP_1126c	1223951	1224856	906	AEB93448.1	301	putative beta-glycosyltransferase
L. johnsonii DPC6026	PLF_1578_00075747	PGF_00943353	LJP_1127c	1224849	1225574	726	AEB93449.1	241	Polysaccharide biosynthesis protein-glycosyltransferase
L. johnsonii DPC6026	PLF_1578_00005071	PGF_00009900	LJP_1128c	1225575	1226075	501	AEB93450.1	166	Glycosyltransferase, family 28
L. johnsonii DPC6026	PLF_1578_00004710	PGF_00034844	LJP_1129c	1226085	1226534	450	AEB93451.1	149	Polysaccharide biosynthesis protein CpsF
L. johnsonii DPC6026	PLF_1578_00003576	PGF_08794816	LJP_1130c	1226552	1227211	660	AEB93452.1	219	Undecaprenyl-phosphate galactosephosphotransferase (EC 2.7.8.6)
L. johnsonii DPC6026	PLF_1578_00009459	PGF_00019249	LJP_1131c	1227239	1228009	771	AEB93453.1	256	Manganese-dependent protein-tyrosine phosphatase (EC 3.1.3.48)
L. johnsonii DPC6026	PLF_1578_00002999	PGF_10450882	LJP_1132c	1228016	1228777	762	AEB93454.1	253	Tyrosine-protein kinase EpsD (EC 2.7.10.2)
L. johnsonii DPC6026	PLF_1578_00075386	PGF_10482242	LJP_1133c	1228788	1229651	864	AEB93455.1	287	Capsular polysaccharide biosynthesis protein-modulator
L. johnsonii DPC6026	PLF_1578_00003813	PGF_00417153	LJP_1134c	1229658	1230662	1005	AEB93456.1	334	Cell envelope-associated transcriptional attenuator LytR-CpsA-Psr, subfamily F2 (as in PMID19099556)
L. johnsonii Fl9785	PLF_1578_00024089	PGF_02933248	FI9785_1171	1101617	1103038	1422	YP_003293299.1	473	Membrane protein involved in the export of O-antigen, teichoic acid lipoteichoic acids
L. johnsonii Fl9785	PLF_1578_00000193	PGF_00064046	FI9785_1172	1103044	1104156	1113	YP_003293300.1	370	UDP-galactopyranose mutase (EC 5.4.99.9)
L. johnsonii Fl9785	PLF_1578_00036702	PGF_02020820	FI9785_1173	1104178	1105437	1260	YP_003293301.1	419	oligosaccharide repeat unit polymerase
L. johnsonii Fl9785	PLF_1578_00029826	PGF_08225224	FI9785_1174	1105437	1106486	1050	YP_003293302.1	349	glycosyltransferase
L. johnsonii Fl9785	PLF_1578_00040780	PGF_02024341	FI9785_1175	1106483	1107310	828	YP_003293303.1	275	glycosyltransferase
L. johnsonii Fl9785	PLF_1578_00033275	PGF_01308267	FI9785_1176	1107323	1108342	1020	YP_003293304.1	339	Beta-1,3-glucosyltransferase
L. johnsonii Fl9785	PLF_1578_00180474	PGF_02020872	FI9785_1177	1108360	1109388	1029	YP_003293305.1	342	glycosyltransferase
L. johnsonii Fl9785	PLF_1578_00050824	PGF_04305571	FI9785_1178	1109378	1110511	1134	YP_003293306.1	377	Glycosyltransferase
L. johnsonii Fl9785	PLF_1578_00003576	PGF_08794816	FI9785_1179	1110522	1111181	660	YP_003293307.1	219	Undecaprenyl-phosphate galactosephosphotransferase (EC 2.7.8.6)
L. johnsonii Fl9785	PLF_1578_00009459	PGF_00019249	FI9785_1180	1111211	1111981	771	YP_003293308.1	256	Manganese-dependent protein-tyrosine phosphatase (EC 3.1.3.48)
L. johnsonii Fl9785	PLF_1578_00002999	PGF_10450882	FI9785_1181	1111988	1112761	774	YP_003293309.1	257	Tyrosine-protein kinase EpsD (EC 2.7.10.2)
L. johnsonii Fl9785	PLF_1578_00075386	PGF_10482242	FI9785_1182	1112772	1113635	864	YP_003293310.1	287	polymerization and chain lenGlycosyltransferaseh determination protein-modulator
L. johnsonii Fl9785	PLF_1578_00003813	PGF_00417153	FI9785_1183	1113642	1114646	1005	YP_003293311.1	334	Cell envelope-associated transcriptional attenuator LytR-CpsA-Psr, subfamily F2 (as in PMID19099556)
L. johnsonii N6.2	PLF_1578_00164703	PGF_02933248	T285_05555	1154761	1156221	1461	AHA97490.1	486	Membrane protein involved in the export of O-antigen, teichoic acid lipoteichoic acids
L. johnsonii N6.2	PLF_1578_00008021	PGF_10410292	T285_05560	1156288	1157538	1251	AHA97491.1	416	UDP-glucose 6-dehydrogenase (EC 1.1.1.22)
L. johnsonii N6.2	PLF_1578_00050837	PGF_12809932	T285_05565	1157570	1158697	1128	AHA98169.1	375	Glycosyl transferase, group 1
L. johnsonii N6.2	PLF_1578_00050838	PGF_06701309	T285_05570	1158694	1159908	1215	AHA98170.1	404	polysaccharide polymerase
L. johnsonii N6.2	PLF_1578_00138082	PGF_08225224	T285_05575	1159929	1160516	588	AHA97492.1	195	acetyl transferase
L. johnsonii N6.2	PLF_1578_00163602	PGF_08074480	T285_05580	1160622	1161755	1134	AHA98171.1	377	glycosyltransferase
L. johnsonii N6.2	PLF_1578_00025903	PGF_02014570	T285_05585	1161770	1162669	900	AHA98172.1	299	hypothetical protein
L. johnsonii N6.2	PLF_1578_00169965	PGF_08274634	T285_05590	1162723	1163694	972	AHA97493.1	323	glycosyltransferase
L. johnsonii N6.2	PLF_1578_00180048	PGF_00297007		1163713	1164210	498		165	hypothetical protein
L. johnsonii N6.2	PLF_1578_00071770	PGF_00297007		1164290	1164940	651		216	hypothetical protein
L. johnsonii N6.2	PLF_1578_00019325	PGF_08225224	T285_05600	1164930	1166060	1131	AHA97494.1	376	glycosyltransferase
L. johnsonii N6.2	PLF_1578_00003576	PGF_08794816	T285_05605	1166123	1166782	660	AHA97495.1	219	Undecaprenyl-phosphate galactosephosphotransferase (EC 2.7.8.6)
L. johnsonii N6.2	PLF_1578_00009459	PGF_00019249	T285_05610	1166811	1167581	771	AHA97496.1	256	Manganese-dependent protein-tyrosine phosphatase (EC 3.1.3.48)
L. johnsonii N6.2	PLF_1578_00002999	PGF_10450882	T285_05615	1167588	1168355	768	AHA97497.1	255	Tyrosine-protein kinase EpsD (EC 2.7.10.2)
L. johnsonii N6.2	PLF_1578_00152709	PGF_10482242	T285_05620	1168366	1169229	864	AHA97498.1	287	exopolysaccharide biosynthesis protein-modulator
L. johnsonii N6.2	PLF_1578_00003813	PGF_00417153	T285_05625	1169236	1170240	1005	AHA97499.1	334	Cell envelope-associated transcriptional attenuator LytR-CpsA-Psr, subfamily F2 (as in PMID19099556)
L. johnsonii NCC533	PLF_1578_00003813	PGF_00417153	LJ1021	920537	921541	1005	NP_964877.1	334	Cell envelope-associated transcriptional attenuator LytR-CpsA-Psr, subfamily F2 (as in PMID19099556)
L. johnsonii NCC533	PLF_1578_00024479	PGF_03255161	LJ1022	921548	922411	864	NP_964878.1	287	Tyrosine-protein kinase transmembrane modulator EpsC
L. johnsonii NCC533	PLF_1578_00002999	PGF_10450882	LJ1023	922422	923183	762	NP_964879.1	253	Tyrosine-protein kinase EpsD (EC 2.7.10.2)
L. johnsonii NCC533	PLF_1578_00009459	PGF_00019249	LJ1024	923190	923960	771	NP_964880.1	256	Manganese-dependent protein-tyrosine phosphatase (EC 3.1.3.48)
L. johnsonii NCC533	PLF_1578_00003576	PGF_08794816	LJ1025	923988	924647	660	NP_964881.1	219	Undecaprenyl-phosphate galactosephosphotransferase (EC 2.7.8.6)
L. johnsonii NCC533	PLF_1578_00124430	PGF_04305571	LJ1026	924658	925434	777	NP_964882.1	258	Glycosyltransferase
L. johnsonii NCC533	PLF_1578_00152735	PGF_08225224	LJ1027	925461	926561	1101	NP_964883.1	366	Glycosyltransferase
L. johnsonii NCC533	PLF_1578_00157348	PGF_02877687	LJ1028	926558	927679	1122	NP_964884.1	373	Glycosyltransferase
L. johnsonii NCC533	PLF_1578_00167758	PGF_08061902	LJ1029	927686	928780	1095	NP_964885.1	364	Glycosyltransferase
L. johnsonii NCC533	PLF_1578_00013588	PGF_00928725	LJ1030	928798	929721	924	NP_964886.1	307	Glycosyltransferase
L. johnsonii NCC533	PLF_1578_00050845	PGF_02032175	LJ1031	929787	931022	1236	NP_964887.1	411	Polymerization & export
L. johnsonii NCC533	PLF_1578_00000193	PGF_00064046	LJ1032	931047	932165	1119	NP_964888.1	372	UDP-galactopyranose mutase (EC 5.4.99.9)
L. johnsonii NCC533	PLF_1578_00008720	PGF_00110613	LJ1033	932167	933057	891	NP_964889.1	296	Glycosyltransferase
L. johnsonii NCC533	PLF_1578_00024089	PGF_02933248	LJ1034	933059	934486	1428	NP_964890.1	475	Membrane protein involved in the export of O-antigen, teichoic acid lipoteichoic acids
L. johnsonii NCC533	PLF_1578_00018825	PGF_08225224	LJ1035	934488	935504	1017	NP_964891.1	338	Acetyltransferase
L. johnsonii NCC533	-	-	-	935671	935928	258	NP_964892.1	85	hypothetical protein
L. johnsonii NCC533	-	-	-	935886	936125	240	NP_964893.1	79	hypothetical protein
L. johnsonii NCC533	-	-	-	936107	936499	393	NP_964894.1	130	Acetyltransferase
L. kefiranofaciens ZW3	PLF_1578_00195417	PGF_08225224	WANG_1284	1439242	1440333	1092	YP_004563081.1	363	EpsIM, putative glycosyltransferase
L. kefiranofaciens ZW3	PLF_1578_00164121	PGF_08225224	WANG_1285	1440341	1441156	816	YP_004563082.1	271	LPS biosynthesis protein
L. kefiranofaciens ZW3	PLF_1578_00126342	PGF_08225224	WANG_1286	1441180	1442643	1464	YP_004563083.1	487	EpsN- Flippase
L. kefiranofaciens ZW3	PLF_1578_00068975	PGF_04007989	WANG_1287	1442640	1443641	1002	YP_004563084.1	333	putative glycosyltransferase WchA
L. kefiranofaciens ZW3	PLF_1578_00047302	PGF_00792818	WANG_1288	1443631	1444596	966	YP_004563085.1	321	hypothetical protein
L. kefiranofaciens ZW3	PLF_1578_00028983	PGF_04013140	WANG_1289	1444593	1445756	1164	YP_004563086.1	387	Polysaccharide polymerase
L. kefiranofaciens ZW3	PLF_1578_00040972	PGF_12880064	WANG_1290	1445753	1446472	720	YP_004563087.1	239	Acetyltransferase
L. kefiranofaciens ZW3	PLF_1578_00192934	PGF_12757585	WANG_1291	1446494	1446805	312	YP_004563088.1	103	Acetyltransferase
L. kefiranofaciens ZW3	PLF_1578_00179165	PGF_08225224	WANG_1292	1447021	1448046	1026	YP_004563089.1	341	putative glycosyltransferase protein
L. kefiranofaciens ZW3	PLF_1578_00005071	PGF_00009900	WANG_1293	1448064	1448561	498	YP_004563090.1	165	Glycosyltransferase, family 28
L. kefiranofaciens ZW3	PLF_1578_00004710	PGF_00034844	WANG_1294	1448561	1449010	450	YP_004563091.1	149	UDP-N-acetylglucosamine:LPS N-acetylglucosamine transferase
L. kefiranofaciens ZW3	PLF_1578_00003576	PGF_08794816	WANG_1295	1449025	1449675	651	YP_004563092.1	216	Undecaprenyl-phosphate galactosephosphotransferase (EC 2.7.8.6)
L. kefiranofaciens ZW3	PLF_1578_00003360	PGF_00019249	WANG_1296	1449795	1450565	771	YP_004563093.1	256	Manganese-dependent protein-tyrosine phosphatase (EC 3.1.3.48)
L. kefiranofaciens ZW3	PLF_1578_00002999	PGF_10450882	WANG_1297	1450566	1451351	786	YP_004563094.1	261	Tyrosine-protein kinase EpsD (EC 2.7.10.2)
L. kefiranofaciens ZW3	PLF_1578_00003923	PGF_03255161	WANG_1298	1451362	1452249	888	YP_004563095.1	295	Tyrosine-protein kinase transmembrane modulator EpsC
L. kefiranofaciens ZW3	PLF_1578_00004225	PGF_00417153	WANG_1299	1452261	1453316	1056	YP_004563096.1	351	Cell envelope-associated transcriptional attenuator LytR-CpsA-Psr, subfamily F2 (as in PMID19099556)
L. koreensis 26-25	PLF_1578_00005047	PGF_00417153	ABN16_10095	2240844	2241911	1068	AKP66065.1	355	Cell envelope-associated transcriptional attenuator LytR-CpsA-Psr, subfamily F2 (as in PMID19099556)
L. koreensis 26-25	PLF_1578_00000193	PGF_00064046	ABN16_10100	2242330	2243454	1125	AKP66066.1	374	UDP-galactopyranose mutase (EC 5.4.99.9)
L. koreensis 26-25	PLF_1578_00008024	PGF_08794816	ABN16_10105	2243454	2244122	669	AKP65321.1	222	Undecaprenyl-phosphate galactosephosphotransferase (EC 2.7.8.6)
L. koreensis 26-25	PLF_1578_00183232	PGF_02933248	ABN16_10110	2244199	2245623	1425	AKP65322.1	474	Membrane protein involved in the export of O-antigen, teichoic acid lipoteichoic acids
L. koreensis 26-25	PLF_1578_00035341	PGF_02049217	ABN16_10115	2245662	2246783	1122	AKP65323.1	373	hypothetical protein
L. koreensis 26-25	PLF_1578_00108629	PGF_05828617	ABN16_10120	2246795	2247367	573	AKP65324.1	190	LPS biosynthesis
L. koreensis 26-25	PLF_1578_00050986	PGF_08225224		2247360	2248568	1209		402	hypothetical protein
L. koreensis 26-25	PLF_1578_00004122	PGF_00046044	ABN16_10130	2248525	2249685	1161	AKP65325.1	386	Alpha-D-GlcNAc alpha-1,2-L-rhamnosyltransferase (EC 2.4.1.-)
L. koreensis 26-25	PLF_1578_00021594	PGF_12754404	ABN16_10135	2249682	2250833	1152	AKP65326.1	383	Glycosyltransferase
L. koreensis 26-25	PLF_1578_00017642	PGF_00046216		2250849	2251787	939		312	Alpha-L-Rha alpha-1,3-L-rhamnosyltransferase (EC 2.4.1.-)
L. koreensis 26-25	PLF_1578_00000264	PGF_08108653	ABN16_10145	2251801	2252676	876	AKP65327.1	291	Glucose-1-phosphate thymidylyltransferase (EC 2.7.7.24)
L. koreensis 26-25	PLF_1578_00158547	PGF_07669966	ABN16_10150	2252681	2253550	870	AKP65328.1	289	Glycosyltransferase
L. koreensis 26-25	PLF_1578_00084863	PGF_03557331	ABN16_10155	2253584	2254672	1089	AKP65329.1	362	hypothetical protein
L. koreensis 26-25	PLF_1578_00157166	PGF_08058852	ABN16_10160	2254697	2255032	336	AKP65330.1	111	acetyltransferase
L. koreensis 26-25	PLF_1578_00130546	PGF_05038525	ABN16_10165	2255019	2255753	735	AKP65331.1	244	Lipase
L. koreensis 26-25	PLF_1578_00003925	PGF_07115887	ABN16_10170	2256207	2256788	582	AKP65332.1	193	dTDP-4-dehydrorhamnose 3,5-epimerase (EC 5.1.3.13)
L. koreensis 26-25	PLF_1578_00000244	PGF_03056683	ABN16_10175	2256801	2257829	1029	AKP65333.1	342	dTDP-glucose 4,6-dehydratase (EC 4.2.1.46)
L. koreensis 26-25	PLF_1578_00012170	PGF_00571237	ABN16_10180	2257901	2258743	843	AKP65334.1	280	dTDP-4-dehydrorhamnose reductase (EC 1.1.1.133)
L. koreensis 26-25	PLF_1578_00005047	PGF_00417153	ABN16_10185	2258796	2259779	984	AKP65335.1	327	Cell envelope-associated transcriptional attenuator LytR-CpsA-Psr, subfamily F2 (as in PMID19099556)
L. koreensis 26-25	PLF_1578_00013014	PGF_03255161	ABN16_10190	2260343	2261131	789	AKP65336.1	262	Tyrosine-protein kinase transmembrane modulator EpsC
L. koreensis 26-25	PLF_1578_00013013	PGF_10450882	ABN16_10195	2261142	2261894	753	AKP65337.1	250	Tyrosine-protein kinase EpsD (EC 2.7.10.2)
L. koreensis 26-25	PLF_1578_00010606	PGF_00019249	ABN16_10200	2261922	2262704	783	AKP65338.1	260	Manganese-dependent protein-tyrosine phosphatase (EC 3.1.3.48)
L. koreensis 26-25	PLF_1578_00034667	PGF_08794816	ABN16_10205	2262704	2263390	687	AKP66067.1	228	Undecaprenyl-phosphate galactosephosphotransferase (EC 2.7.8.6)
L. koreensis 26-25	PLF_1578_00124430	PGF_04305571	ABN16_10210	2263554	2264339	786	AKP66068.1	261	Glycosyltransferase
L. koreensis 26-25	PLF_1578_00081096	PGF_00884596	ABN16_10215	2264358	2265308	951	AKP65339.1	316	Glycosyltransferase
L. koreensis 26-25	PLF_1578_00071702	PGF_03964081	ABN16_10220	2265316	2266377	1062	AKP65340.1	353	Glycosyltransferase
L. koreensis 26-25	PLF_1578_00125002	PGF_12830580	ABN16_10225	2266383	2267360	978	AKP65341.1	325	Glycosyltransferase
L. koreensis 26-25	PLF_1578_00095577	PGF_05815707	ABN16_10230	2267378	2268481	1104	AKP65342.1	367	CDP-glycerol--glycerophosphate glycerophosphotransferase
L. koreensis 26-25	PLF_1578_00133594	PGF_06624243	ABN16_10235	2268509	2269513	1005	AKP65343.1	334	galactofuransyltransferase
L. koreensis 26-25	PLF_1578_00124709	PGF_00930989	ABN16_10240	2269528	2270739	1212	AKP65344.1	403	polysaccharide polymerase
L. koreensis 26-25	PLF_1578_00000193	PGF_00064046	ABN16_10245	2270757	2271872	1116	AKP65345.1	371	UDP-galactopyranose mutase (EC 5.4.99.9)
L. koreensis 26-25	PLF_1578_00005650	PGF_02933248	ABN16_10250	2271943	2273388	1446	AKP65346.1	481	Membrane protein involved in the export of O-antigen, teichoic acid lipoteichoic acids
L. koreensis 26-25	PLF_1578_00123432	PGF_06244908		2273385	2274344	960		319	hypothetical protein
L. koreensis 26-25	PLF_1578_00019741	PGF_08225224	ABN16_10260	2274411	2275463	1053	AKP66069.1	350	hypothetical protein
L. koreensis 26-25	PLF_1578_00094703	PGF_05651441		2275971	2276828	858		285	hypothetical protein
L. koreensis 26-25	PLF_1578_00112837	PGF_08225224	ABN16_10270	2276936	2278108	1173	AKP65347.1	390	acetyl transferase
L. koreensis 26-25	PLF_1578_00005047	PGF_00417153	ABN16_10275	2278439	2279515	1077	AKP65348.1	358	Cell envelope-associated transcriptional attenuator LytR-CpsA-Psr, subfamily F2 (as in PMID19099556)
L. kunkeei MP2	PLF_1578_00038507	PGF_02022305	APS55_03760	845520	846488	969	ALJ32118.1	322	transcriptional regulator
L. kunkeei MP2	PLF_1578_00157701	PGF_02020465	APS55_03765	846712	847422	711	ALJ31397.1	236	chain-lenGlycosyltransferaseh determination
L. kunkeei MP2	PLF_1578_00034644	PGF_10450882	APS55_03770	847435	848154	720	ALJ31398.1	239	Tyrosine-protein kinase EpsD (EC 2.7.10.2)
L. kunkeei MP2	PLF_1578_00081097	PGF_00019249	APS55_03775	848165	848956	792	ALJ31399.1	263	Manganese-dependent protein-tyrosine phosphatase (EC 3.1.3.48)
L. kunkeei MP2	PLF_1578_00075534	PGF_08794816	APS55_03780	848977	849606	630	ALJ31400.1	209	Undecaprenyl-phosphate galactosephosphotransferase (EC 2.7.8.6)
L. kunkeei MP2	PLF_1578_00021755	PGF_00034578	APS55_03785	849622	850707	1086	ALJ31401.1	361	Poly(glycerol-phosphate) alpha-glucosyltransferase (EC 2.4.1.52)
L. kunkeei MP2	PLF_1578_00051556	PGF_12775761	APS55_03790	850724	851491	768	ALJ31402.1	255	Beta(1,3)galactosyltransferase
L. kunkeei MP2	PLF_1578_00048578	PGF_00181891	APS55_03795	851513	852373	861	ALJ31403.1	286	glycosyltransferase
L. kunkeei MP2	PLF_1578_00052624	PGF_00196131	APS55_03800	852389	853273	885	ALJ31404.1	294	glycosyltransferase
L. kunkeei MP2	PLF_1578_00024933	PGF_02013966	APS55_03805	853276	854439	1164	ALJ31405.1	387	hypothetical
L. kunkeei MP2	PLF_1578_00035644	PGF_05139168	APS55_03810	854508	855725	1218	ALJ31406.1	405	hypothetical protein-unrelated
L. kunkeei MP2	PLF_1578_00098184	PGF_02020464	APS55_03815	855762	857171	1410	ALJ31407.1	469	heteropolysaccharide repen that-containing protein/polysaccharide biosy
L. lindneri TMW1.481	PLF_1578_00184622	PGF_12852717	AYR59_02675	565384	567270	1887	ANZ59011.1	628	Acyltransferase
L. lindneri TMW1.481	PLF_1578_00000313	PGF_03523455	AYR59_02680	567491	569650	2160	ANZ59012.1	719	ClpE-like protein
L. lindneri TMW1.481	PLF_1578_00005047	PGF_00417153	AYR59_02685	569937	570926	990	ANZ59013.1	329	Cell envelope-associated transcriptional attenuator LytR-CpsA-Psr, subfamily F2 (as in PMID19099556)
L. lindneri TMW1.481	PLF_1578_00109456	PGF_06287029	AYR59_02690	570956	571708	753	ANZ59014.1	251	hypothetical protein
L. lindneri TMW1.481	PLF_1578_00095770	PGF_05568546	AYR59_02695	571762	572973	1212	ANZ59015.1	404	polysaccharide polymerase
L. lindneri TMW1.481	PLF_1578_00124430	PGF_04305571	AYR59_02700	572987	573769	783	ANZ59016.1	260	Glycosyltransferase
L. lindneri TMW1.481	PLF_1578_00196100	PGF_12798406	AYR59_02705	573791	574750	960	ANZ59017.1	320	Glycosyltransferase
L. lindneri TMW1.481	PLF_1578_00086929	PGF_12749863	AYR59_02710	574777	575616	840	ANZ59018.1	280	Glycosyltransferase
L. lindneri TMW1.481	PLF_1578_00119858	PGF_05740339	AYR59_02715	575649	576728	1080	ANZ59019.1	360	Glycosyltransferase
L. lindneri TMW1.481	PLF_1578_00117683	PGF_05153343	AYR59_02720	576759	577667	909	ANZ59020.1	303	Glycosyltransferase
L. lindneri TMW1.481	PLF_1578_00102489	PGF_01319087	AYR59_02725	577689	578744	1056	ANZ59021.1	351	Glycosyltransferase
L. lindneri TMW1.481	PLF_1578_00000193	PGF_00064046	AYR59_02730	578781	579899	1119	ANZ59022.1	372	UDP-galactopyranose mutase (EC 5.4.99.9)
L. lindneri TMW1.481	PLF_1578_00024089	PGF_02933248	AYR59_02735	579903	581336	1434	ANZ59023.1	477	Membrane protein involved in the export of O-antigen, teichoic acid lipoteichoic acids
L. lindneri TMW1.481	PLF_1578_00008024	PGF_08794816	AYR59_02740	581494	582159	666	ANZ59024.1	221	Undecaprenyl-phosphate galactosephosphotransferase (EC 2.7.8.6)
L. oris J-1_a	PLF_1578_00024525	PGF_03056683	AYI71_08845	1769367	1770428	1062	AMS08863.1	353	dTDP-glucose 4,6-dehydratase (EC 4.2.1.46)
L. oris J-1_a	PLF_1578_00018476	PGF_00038821	AYI71_08850	1770430	1771158	729	AMS08864.1	242	2-C-methyl-D-erythritol 4-phosphate cytidylyltransferase (EC 2.7.7.60)
L. oris J-1_a	PLF_1578_00040134	PGF_02023758	AYI71_08855	1771232	1772404	1173	AMS08865.1	390	CDP-glycerol--glycerophosphate glycerophosphotransferase
L. oris J-1_a	PLF_1578_00055348	PGF_02032633	AYI71_08860	1772427	1773878	1452	AMS08866.1	483	lipopolysaccharide biosynthesis protein
L. oris J-1_a	PLF_1578_00052591	PGF_08225224	AYI71_08865	1774055	1775038	984	AMS08867.1	327	glycosyltransferase
L. oris J-1_a	PLF_1578_00073490	PGF_02011356	AYI71_08870	1775113	1776099	987	AMS08868.1	328	glycosyltransferase
L. oris J-1_a	PLF_1578_00122676	PGF_05061935	AYI71_08875	1776402	1777616	1215	AMS08869.1	404	Hypothetical protein
L. oris J-1_a	PLF_1578_00092443	PGF_04899821	AYI71_08880	1777698	1778663	966	AMS08870.1	321	glycosyltransferase
L. oris J-1_a	PLF_1578_00169266	PGF_08200635	AYI71_08885	1778702	1779601	900	AMS08871.1	299	glycosyltransferase
L. oris J-1_a	PLF_1578_00018739	PGF_00017205	AYI71_08890	1779598	1780389	792	AMS08872.1	263	Lipopolysaccharide biosynthesis glycosyltransferase
L. oris J-1_a	PLF_1578_00179507	PGF_10410823	AYI71_08895	1780579	1781757	1179	AMS08873.1	392	glycosyltransferase
L. oris J-1_a	PLF_1578_00022397	PGF_03066046	AYI71_08900	1781830	1782456	627	AMS10078.1	208	sugar transferase-UDP-phosphate galactose phosphotransferase
L. oris J-1_a	PLF_1578_00011219	PGF_00019249	AYI71_08905	1782486	1783256	771	AMS08874.1	256	Manganese-dependent protein-tyrosine phosphatase (EC 3.1.3.48)
L. oris J-1_a	PLF_1578_00014267	PGF_10450882	AYI71_08910	1783277	1784020	744	AMS08875.1	247	Tyrosine-protein kinase EpsD (EC 2.7.10.2)
L. oris J-1_a	PLF_1578_00007386	PGF_03255161	AYI71_08915	1784037	1784807	771	AMS08876.1	256	Tyrosine-protein kinase transmembrane modulator EpsC
L. oris J-1_a	PLF_1578_00003813	PGF_00417153	AYI71_08920	1784807	1785808	1002	AMS08877.1	333	Cell envelope-associated transcriptional attenuator LytR-CpsA-Psr, subfamily F2 (as in PMID19099556)
L. oris J-1_b	PLF_1578_00003828	PGF_04305571	AYI71_11695	2360736	2361389	654	AMS09357.1	217	Undecaprenyl-phosphate galactosephosphotransferase (EC 2.7.8.6)
L. oris J-1_b	PLF_1578_00079606	PGF_00197481	AYI71_11700	2361401	2362162	762	AMS09358.1	253	Glycosyltransferase
L. oris J-1_b	PLF_1578_00025108	PGF_12888889	AYI71_11705	2362173	2363396	1224	AMS09359.1	407	polysaccharide polymerase
L. oris J-1_b	PLF_1578_00000193	PGF_00064046	AYI71_11710	2363371	2363988	618	AMS09360.1	205	lipopolysaccharide biosynthesis protein-chain lenGlycosyltransferaseh determination
L. oris J-1_b	PLF_1578_00004704	PGF_02933248	AYI71_11715	2364104	2365225	1122	AMS09361.1	373	UDP-galactopyranose mutase (EC 5.4.99.9)
L. oris J-1_b	PLF_1578_00025637	PGF_08114214	AYI71_11720	2365228	2366646	1419	AMS09362.1	472	Membrane protein involved in the export of O-antigen, teichoic acid lipoteichoic acids
L. oris J-1_b	PLF_1578_00103021	PGF_08225224	AYI71_11725	2366656	2367714	1059	AMS09363.1	352	Acetyltransferase
L. oris J-1_b	PLF_1578_00153074	PGF_00214493	AYI71_11730	2367860	2369572	1713	AMS10103.1	570	muramidase
L. oris J-1_b	PLF_1578_00019337	PGF_00320600	AYI71_11735	2370190	2370768	579	AMS09364.1	192	hypothetical protein
L. oris J-1_b	PLF_1578_00070943	PGF_00214493	AYI71_11740	2370874	2371806	933	AMS10104.1	310	transposase
L. oris J-1_b	PLF_1578_00004319	PGF_01000105	AYI71_11745	2371823	2372827	1005	AMS09365.1	334	hypothetical protein
L. oris J-1_b	PLF_1578_00002633	PGF_01000105		2373080	2374366	1287	AMS09366.1	428	Mobile element protein
L. oris J-1_b	PLF_1578_00003178	PGF_08225224	AYI71_11755	2374559	2375029	471		156	Mobile element protein
L. oris J-1_b	PLF_1578_00002755	PGF_01000105	AYI71_11760	2375097	2375384	288	AMS09367.1	95	Mobile element protein
L. oris J-1_b	PLF_1578_00002633	PGF_01000105	AYI71_11765	2375408	2376286	879	AMS09368.1	292	Mobile element protein
L. oris J-1_b	PLF_1578_00046082	PGF_08225224	AYI71_11770	2376478	2376879	402		133	Mobile element protein
L. oris J-1_b	PLF_1578_00017832	PGF_02010536		2377514	2379109	1596	AMS10105.1	531	hydrolase Nlp/P60
L. oris J-1_b	PLF_1578_00003403	PGF_00072393	AYI71_11775	2379252	2379815	564		187	hypothetical protein
L. oris J-1_b	PLF_1578_00014313	PGF_00240574	AYI71_11780	2379905	2380837	933	AMS09369.1	310	Bactoprenol glucosyl transferase (EC 2.4.1.-); Glycosyltransferase, group 2 family protein
L. oris J-1_b	PLF_1578_00017541	PGF_02622010	AYI71_11785	2380837	2381946	1110	AMS09370.1	369	UPF0118 membrane protein YueF
L. oris J-1_b	PLF_1578_00000029	PGF_00030643	AYI71_11790	2382035	2383012	978	AMS09371.1	325	Uncharacterized glycosyltransferase YkoT
L. oris J-1_b	PLF_1578_00033660	PGF_00007081	AYI71_11795	2383231	2384811	1581	AMS09372.1	526	Peptide chain release factor 3
L. oris J-1_b	PLF_1578_00037565	PGF_02021501	AYI71_11800	2384829	2385881	1053	AMS09373.1	350	Galactofuranose transferase
L. oris J-1_b	PLF_1578_00024947	PGF_08225224	AYI71_11805	2385899	2386807	909	AMS09374.1	302	Glycosyltransferase
L. oris J-1_b	PLF_1578_00013036	PGF_03056683	AYI71_11810	2386853	2388598	1746	AMS09375.1	581	hypothetical protein
L. oris J-1_b	PLF_1578_00009075	PGF_06916656	AYI71_11815	2388625	2389557	933	AMS09376.1	310	dTDP-glucose 4,6-dehydratase (EC 4.2.1.46)
L. paracasei KL1	PLF_1578_00185745	PGF_08794816	AWC33_01920	403453	404853	1401	ALX88031.1	466	Undecaprenyl-phosphate galactosephosphotransferase (EC 2.7.8.6)
L. paracasei KL1	PLF_1578_00010673	PGF_00041181	AWC33_01925	404869	405687	819	ALX88032.1	272	Putative glycosyltransferase
L. paracasei KL1	PLF_1578_00012790	PGF_00017234	AWC33_01930	405710	406576	867	ALX88033.1	288	Lipopolysaccharide cholinephosphotransferase LicD3 (EC 2.7.8.-)
L. paracasei KL1	PLF_1578_00007553	PGF_00038821	AWC33_01935	406578	407282	705	ALX88034.1	234	Sugar-phosphate cytidylyltransferase
L. paracasei KL1	PLF_1578_00004341	PGF_03056683	AWC33_01940	407288	408358	1071	ALX88035.1	356	dTDP-glucose 4,6-dehydratase (EC 4.2.1.46)
L. paracasei KL1	PLF_1578_00012378	PGF_02008146	AWC33_01945	408345	409313	969	ALX88036.1	322	glycosyl transferase family 2
L. paracasei KL1	PLF_1578_00077913	PGF_01590462	AWC33_01950	409315	410895	1581	ALX90283.1	526	transporter-flippase
L. paracasei KL1	PLF_1578_00124986	PGF_02008487	AWC33_01955	410944	412014	1071	ALX88037.1	356	glycosyl hydrolase family 1
L. paracasei KL1	PLF_1578_00166417	PGF_02008870	AWC33_01960	412026	413417	1392	ALX88038.1	463	Polysaccharide polymerase
L. paracasei L9	PLF_1578_00030837	PGF_00299995	LPL9_2085	2089030	2090079	1050	AKU60139.1	349	Polysaccharide polymerase
L. paracasei L9	PLF_1578_00157532	PGF_00283988	LPL9_2086	2090158	2090793	636	AKU60140.1	211	exopolysaccharide tyrosine-protein kinase
L. paracasei L9	PLF_1578_00006588	PGF_02049213	LPL9_2087	2090851	2091543	693	AKU60141.1	230	lipopolysaccharide biosynthesis protein-TK modulator
L. paracasei L9	PLF_1578_00004204	PGF_00251085	LPL9_2088	2091787	2093226	1440	AKU60142.1	479	polysaccharide biosynthesis protein-histidine kinase
L. paracasei L9	PLF_1578_00004024	PGF_00242330	LPL9_2089	2093241	2094377	1137	AKU60143.1	378	glycosyltransferase
L. paracasei L9	PLF_1578_00159678	PGF_02040019	LPL9_2090	2094432	2095397	966	AKU60144.1	321	glycosyltransferase
L. paracasei L9	PLF_1578_00007146	PGF_08225224	LPL9_2091	2095807	2097480	1674	AKU60145.1	557	hypothetical protein
L. paracasei L9	PLF_1578_00006462	PGF_00364118	LPL9_2092	2097635	2099374	1740	AKU60146.1	579	hypothetical protein
L. paracasei L9	PLF_1578_00008419	PGF_00377157	LPL9_2093	2099570	2101651	2082	AKU60147.1	693	lyzozyme M1
L. paracasei L9	PLF_1578_00006452	PGF_10362537	LPL9_2094	2101790	2103277	1488	AKU60148.1	495	glycosyltransferase
L. paracasei L9	PLF_1578_00007428	PGF_00368504	LPL9_2095	2103528	2104568	1041	AKU60149.1	346	acyltransferase 3
L. paracasei L9	PLF_1578_00003970	PGF_02622010	LPL9_2096	2104696	2105688	993	AKU60150.1	330	glycosyltransferase
L. paracasei L9	PLF_1578_00000072	PGF_10317148	LPL9_2097	2105760	2106902	1143	AKU60151.1	380	UDP-N-acetylglucosamine 2-epimerase
L. paracasei L9	PLF_1578_00003536	PGF_00400661	LPL9_2098	2107164	2108030	867	AKU60152.1	288	hypothetical protein
L. paracasei L9	PLF_1578_00002511	PGF_08794816	LPL9_2099	2108173	2109573	1401	AKU60153.1	466	Undecaprenyl-phosphate galactosephosphotransferase (EC 2.7.8.6)
L. paracasei L9	PLF_1578_00183005	PGF_00113614	LPL9_2100	2109704	2110444	741	AKU60154.1	246	glycosyltransferase
L. paracasei L9	PLF_1578_00005959	PGF_02040079	LPL9_2101	2110466	2111221	756	AKU60155.1	251	glycosyltransferase
L. paracasei L9	PLF_1578_00001216	PGF_01033123	LPL9_2102	2111306	2112256	951	AKU60156.1	316	UDP-glucose 4-epimerase
L. paracasei N1115	PLF_1578_00001216	PGF_01033123	AF91_03700	748648	749598	951	AHJ32329.1	316	UDP-glucose 4-epimerase (EC 5.1.3.2)
L. paracasei N1115	PLF_1578_00005959	PGF_02040079	AF91_03705	749683	750438	756	AHJ32330.1	251	glycosyl transferase family 2
L. paracasei N1115	PLF_1578_00183005	PGF_00113614	AF91_03710	750460	751200	741	AHJ32331.1	246	glycosyl transferase
L. paracasei N1115	PLF_1578_00002511	PGF_08794816	AF91_03715	751331	752731	1401	AHJ32332.1	466	Undecaprenyl-phosphate galactosephosphotransferase (EC 2.7.8.6)
L. paracasei N1115	PLF_1578_00003536	PGF_00400661	AF91_03720	752874	753740	867	AHJ32333.1	288	hypothetical protein
L. paracasei N1115	PLF_1578_00000072	PGF_10317148	AF91_03725	754002	755144	1143	AHJ32334.1	380	UDP-N-acetylglucosamine 2-epimerase (EC 5.1.3.14)
L. paracasei N1115	PLF_1578_00003970	PGF_02622010	AF91_03730	755216	756208	993	AHJ32335.1	330	Uncharacterized glycosyltransferase YkoT
L. paracasei N1115	PLF_1578_00007428	PGF_00368504	AF91_03735	756336	757376	1041	AHJ32336.1	346	acyltransferase
L. paracasei N1115	PLF_1578_00006452	PGF_10362537	AF91_03740	757627	759114	1488	AHJ32337.1	495	glycosyl transferase
L. paracasei N1115	PLF_1578_00009470	PGF_00023907	AF91_03745	759253	761334	2082	AHJ32338.1	693	N-acetylmuramoyl-L-alanine amidase, family 4
L. paracasei N1115	PLF_1578_00006462	PGF_00364118	AF91_03750	761530	763269	1740	AHJ32339.1	579	hypothetical protein
L. paracasei N1115	PLF_1578_00007146	PGF_08225224	AF91_03755	763424	765097	1674	AHJ32340.1	557	hypothetical protein
L. paracasei N1115	PLF_1578_00159678	PGF_02040019	AF91_03760	765508	766473	966	AHJ32341.1	321	glycosyl transferase
L. paracasei N1115	PLF_1578_00004024	PGF_00242330	AF91_03765	766528	767664	1137	AHJ32342.1	378	glycosyl transferase family 1
L. paracasei N1115	PLF_1578_00004204	PGF_00251085	AF91_03770	767745	769118	1374	AHJ32343.1	457	histidine kinase
L. paracasei N1115	PLF_1578_00006588	PGF_02049213	AF91_03775	769362	770054	693	AHJ32344.1	230	lipopolysaccharide biosynthesis modulator
L. paracasei N1115	PLF_1578_00146703	PGF_00283988	AF91_03780	770112	770747	636	AHJ32345.1	211	sugar tyrosine-protein kinase
L. paracasei N1115	PLF_1578_00030837	PGF_00299995	AF91_03785	770825	771874	1050	AHJ32346.1	349	LPS biosynthesis like polysaccharide polymerase
L. paracasei spp paracasei JCM8130	PLF_1578_00030837	PGF_00299995	LBPC_1936	2020130	2021179	1050	BAN72232.1	349	putative polysaccharide polymerase
L. paracasei spp paracasei JCM8130	PLF_1578_00146703	PGF_00283988	LBPC_1937	2021257	2021892	636	BAN72233.1	211	tyrosine kinase
L. paracasei spp paracasei JCM8130	PLF_1578_00006588	PGF_02049213	LBPC_1938	2021950	2022642	693	BAN72234.1	230	tyrosine kinase modulator
L. paracasei spp paracasei JCM8130	PLF_1578_00021016	PGF_02012174		2022801	2022920	120		39	hypothetical protein
L. paracasei spp paracasei JCM8130	PLF_1578_00004204	PGF_00251085	LBPC_1939	2022886	2024325	1440	BAN72235.1	479	exopolysaccharide synthesis protein
L. paracasei spp paracasei JCM8130	PLF_1578_00004024	PGF_00242330	LBPC_1940	2024340	2025476	1137	BAN72236.1	378	glycosyltransferase
L. paracasei spp paracasei JCM8130	PLF_1578_00159678	PGF_02040019	LBPC_1941	2025531	2026496	966	BAN72237.1	321	glycosyltransferase
L. paracasei spp paracasei JCM8130	PLF_1578_00003780	PGF_01000105	LBPC_1942	2026743	2027732	990	BAN72238.1	329	transposase
L. paracasei spp paracasei JCM8130	PLF_1578_00007146	PGF_08225224	LBPC_1943	2028013	2029686	1674	BAN72239.1	557	hypothetical protein
L. paracasei spp paracasei JCM8130	PLF_1578_00006462	PGF_00364118	LBPC_1944	2029841	2031580	1740	BAN72240.1	579	hypothetical protein
L. paracasei spp paracasei JCM8130	PLF_1578_00009470	PGF_00023907	LBPC_1945	2031776	2033857	2082	BAN72241.1	693	N-acetylmuramoyl-L-alanine amidase, family 4
L. paracasei spp paracasei JCM8130	PLF_1578_00006452	PGF_10362537	LBPC_1946	2033996	2035483	1488	BAN72242.1	495	glycosyltransferase
L. paracasei spp paracasei JCM8130	PLF_1578_00007428	PGF_00368504	LBPC_1947	2035734	2036774	1041	BAN72243.1	346	acetyltransferase
L. paracasei spp paracasei JCM8130	PLF_1578_00032197	PGF_08225224	LBPC_1948	2037016	2038551	1536	BAN72244.1	511	transposase
L. paracasei spp paracasei JCM8130	PLF_1578_00077493	PGF_04156424	LBPC_1949	2038551	2039309	759	BAN72245.1	252	ATPase
L. paracasei spp paracasei JCM8130	PLF_1578_00032701	PGF_02019113	LBPC_1950	2039306	2039512	207	BAN72246.1	68	hypothetical protein
L. paracasei spp paracasei JCM8130	PLF_1578_00061368	PGF_02041780	LBPC_1951	2039521	2039721	201	BAN72247.1	66	hypothetical protein
L. paracasei spp paracasei JCM8130	PLF_1578_00003970	PGF_02622010	LBPC_1952	2039715	2040707	993	BAN72248.1	330	Uncharacterized glycosyltransferase YkoT
L. paracasei spp paracasei JCM8130	PLF_1578_00000072	PGF_10317148	LBPC_1953	2040779	2041921	1143	BAN72249.1	380	UDP-N-acetylglucosamine 2-epimerase (EC 5.1.3.14)
L. paracasei spp paracasei JCM8130	PLF_1578_00003536	PGF_00400661	LBPC_1954	2042183	2043049	867	BAN72250.1	288	conserved hypothetical protein
L. paracasei spp paracasei JCM8130	PLF_1578_00002511	PGF_08794816	LBPC_1955	2043192	2044592	1401	BAN72251.1	466	Undecaprenyl-phosphate galactosephosphotransferase (EC 2.7.8.6)
L. paracasei spp paracasei JCM8130	PLF_1578_00183005	PGF_00113614	LBPC_1956	2044723	2045463	741	BAN72252.1	246	glycosyltransferase
L. paracasei spp paracasei JCM8130	PLF_1578_00005959	PGF_02040079	LBPC_1957	2045485	2046240	756	BAN72253.1	251	glycosyltransferase
L. paracasei spp paracasei JCM8130	PLF_1578_00001216	PGF_01033123	LBPC_1958	2046325	2047275	951	BAN72254.1	316	UDP-glucose 4-epimerase (EC 5.1.3.2)
L. paracollinoides TMW1.1994	PLF_1578_00049850	PGF_00403284	AYR62_02920	705157	706797	1641	ANZ63151.1	546	poly (glycerol-phosphate) alpha-glucosyltransferase
L. paracollinoides TMW1.1994	PLF_1578_00192971	PGF_12830598	AYR62_02925	706813	707010	198	ANZ63152.1	66	hypothetical protein
L. paracollinoides TMW1.1994	PLF_1578_00031670	PGF_00377290	AYR62_02930	707124	707723	600	ANZ63153.1	200	TetR trascrpt regltr
L. paracollinoides TMW1.1994	PLF_1578_00134945	PGF_05542896							hypothetical protein
L. paracollinoides TMW1.1994	PLF_1578_00079791	PGF_10526681							hypothetical protein
L. paracollinoides TMW1.1994	PLF_1578_00003360	PGF_00019249	AYR62_02935	708469	709113	645	WP_005692810.1	214	Manganese-dependent protein-tyrosine phosphatase (EC 3.1.3.48)
L. paracollinoides TMW1.1994	PLF_1578_00001102	PGF_00417153	AYR62_02940	709613	710629	1017	ANZ65373.1	338	Cell envelope-associated transcriptional attenuator LytR-CpsA-Psr, subfamily F2 (as in PMID19099556)
L. paracollinoides TMW1.1994	PLF_1578_00013014	PGF_03255161	AYR62_02945	710861	711724	864	ANZ63154.1	287	Tyrosine-protein kinase transmembrane modulator EpsC
L. paracollinoides TMW1.1994	PLF_1578_00002482	PGF_10450882	AYR62_02950	711738	712454	717	ANZ63155.1	238	Tyrosine-protein kinase EpsD (EC 2.7.10.2)
L. paracollinoides TMW1.1994	PLF_1578_00189000	PGF_12159872	AYR62_02955	712881	713213	333	WP_000392624.1	110	Undecaprenyl-phosphate galactosephosphotransferase (EC 2.7.8.6)
L. paracollinoides TMW1.1994	PLF_1578_00038428	PGF_02022227							hypothetical protein
L. paracollinoides TMW1.1994	PLF_1578_00003828	PGF_04305571	AYR62_02960	713333	714106	774	ANZ63156.1	257	Glycosyltransferase
L. paracollinoides TMW1.1994	PLF_1578_00146840	PGF_04549896	AYR62_02965	714321	714908	588	ANZ63157.1	196	hypothetical protein
L. paracollinoides TMW1.1994	PLF_1578_00146840	PGF_04549896	AYR62_02970	714905	715495	591	ANZ63158.1	197	hypothetical protein
L. paracollinoides TMW1.1994	PLF_1578_00011962	PGF_08225224	AYR62_02975	715746	717104	1359	ANZ63159.1	452	transposase
L. paracollinoides TMW1.1994	PLF_1578_00008720	PGF_00110613	AYR62_02980	717339	718022	684	ANZ63160.1	227	glycosyltransferase
L. paracollinoides TMW1.1994	PLF_1578_00192934	PGF_12757585	AYR62_02985	718145	718702	558	ANZ63161.1	185	acetyltransferase
L. paracollinoides TMW1.1994	PLF_1578_00130668	PGF_05740339	AYR62_02990	718711	718953	243	ANZ63162.1	81	glycosyltransferase
L. paracollinoides TMW1.1994									hypothetical protein
L. paracollinoides TMW1.1994	PLF_1578_00027819	PGF_00017189	AYR62_02995	719154	719660	507	ANZ63163.1	168	Lipopolysaccharide 1,6-galactosyltransferase (EC 2.4.1.-)
L. paracollinoides TMW1.1994	PLF_1578_00157574	PGF_06897982	AYR62_03000	719793	720776	984	ANZ63164.1	327	glycosyltrasferase
L. paracollinoides TMW1.1994	PLF_1578_00120887	PGF_05819126	AYR62_03005	721177	721362	186	ANZ63165.1	62	hypothetical protein
L. paracollinoides TMW1.1994	PLF_1578_00120887	PGF_05819126	AYR62_03010	721371	722210	840	ANZ63166.1	279	glycosyltransferase
L. paracollinoides TMW1.1994	PLF_1578_00000193	PGF_00064046	AYR62_03015	722446	723558	1113	ANZ63167.1	370	UDP-galactopyranose mutase (EC 5.4.99.9)
L. paracollinoides TMW1.1994	PLF_1578_00024089	PGF_02933248	AYR62_03020	723565	724986	1422	ANZ63168.1	473	Membrane protein involved in the export of O-antigen, teichoic acid lipoteichoic acids
L. paracollinoides TMW1.1994	PLF_1578_00000007	PGF_00064393	AYR62_03025	725023	725916	894	ANZ63169.1	297	UTP--glucose-1-phosphate uridylyltransferase (EC 2.7.7.9)
L. planatarum 16_a	PLF_1578_00000264	PGF_08108653	Lp16_H002	1429	2298	870	AGO09719.1	289	Glucose-1-phosphate thymidylyltransferase (EC 2.7.7.24)
L. planatarum 16_a	PLF_1578_00003925	PGF_07115887	Lp16_H003	2302	2883	582	AGO09720.1	193	dTDP-4-dehydrorhamnose 3,5-epimerase (EC 5.1.3.13)
L. planatarum 16_a	PLF_1578_00000244	PGF_03056683	Lp16_H004	2893	3921	1029	AGO09721.1	342	dTDP-glucose 4,6-dehydratase (EC 4.2.1.46)
L. planatarum 16_a	PLF_1578_00010235	PGF_00571237	Lp16_H005	3954	4790	837	AGO09722.1	278	dTDP-4-dehydrorhamnose reductase (EC 1.1.1.133)
L. planatarum 16_a	PLF_1578_00003680	PGF_08794816	Lp16_H006	4806	5471	666	AGO09723.1	221	Undecaprenyl-phosphate galactosephosphotransferase (EC 2.7.8.6)
L. planatarum 16_a	PLF_1578_00005921	PGF_08225224	Lp16_H009	6045	6815	771	AGO09724.1	256	polysaccharide biosynthesis protein-Chain lenGlycosyltransferaseh determination
L. planatarum 16_a	PLF_1578_00078355	PGF_01220473	Lp16_H010	6827	7546	720	AGO09725.1	239	Tyrosine-protein kinase (EC 2.7.10.2)
L. planatarum 16_a	PLF_1578_00006706	PGF_00019249	Lp16_H011	7614	8306	693	AGO09726.1	230	Manganese-dependent protein-tyrosine phosphatase (EC 3.1.3.48)
L. planatarum 16_a	PLF_1578_00166029	PGF_08794816	Lp16_H012	8613	9029	417	AGO09727.1	138	Undecaprenyl-phosphate galactosephosphotransferase (EC 2.7.8.6)
L. planatarum 16_a	PLF_1578_00004122	PGF_00046044	Lp16_H013	9090	10262	1173	AGO09728.1	390	Alpha-D-GlcNAc alpha-1,2-L-rhamnosyltransferase (EC 2.4.1.-)
L. planatarum 16_a	PLF_1578_00034648	PGF_01033123	Lp16_H014	10333	11268	936	AGO09729.1	311	UDP-glucose 4-epimerase (EC 5.1.3.2)
L. planatarum 16_a	PLF_1578_00021594	PGF_12754404	Lp16_H015	11319	12470	1152	AGO09730.1	383	Glycosyltransferase
L. planatarum 16_a	PLF_1578_00180466	PGF_04613595	Lp16_H016	12492	13139	648	AGO09731.1	215	Putative acetyl transferase
L. planatarum 16_a	PLF_1578_00074212	PGF_02865939	Lp16_H017	13453	13689	237	AGO09732.1	78	transposase
L. planatarum 16_a	PLF_1578_00050960	PGF_02032246	Lp16_H018	13868	14986	1119	AGO09733.1	372	glycosyltransferase
L. planatarum 16_a	PLF_1578_00050961	PGF_02032247	Lp16_H019	15027	16253	1227	AGO09734.1	408	putative glycosyltransferase
L. planatarum 16_a	PLF_1578_00021978	PGF_00305950	Lp16_H020	16565	17704	1140	AGO09735.1	379	hypothetical protein
L. planatarum 16_a	PLF_1578_00041986	PGF_02025320	Lp16_H021	17697	19145	1449	AGO09736.1	482	flippase
L. planatarum 16_a	PLF_1578_00008021	PGF_10410292	Lp16_H022	19170	20336	1167	AGO09737.1	388	UDP-glucose 6-dehydrogenase (EC 1.1.1.22)
L. planatarum 16_b	PLF_1578_00008752	PGF_08225224	Lp16_1633	1760288	1761739	1452	AGO08318.1	483	polysaccharide repeat unit transporter (flippase)
L. planatarum 16_b	PLF_1578_00085135	PGF_06897982	Lp16_1634	1761819	1762787	969	AGO08319.1	322	glycosyltransferase, family 2 (Glycosyltransferase2)
L. planatarum 16_b	PLF_1578_00006824	PGF_00180946	Lp16_1635	1762772	1764046	1275	AGO08320.1	424	polysaccharide polymerase
L. planatarum 16_b	PLF_1578_00008105	PGF_08264720	Lp16_1636	1764043	1765071	1029	AGO08321.1	342	glycosyltransferase, family 1 (Glycosyltransferase1)
L. planatarum 16_b	PLF_1578_00181330	PGF_08264720	Lp16_1637	1765212	1766180	969	AGO08322.1	322	glycosyltransferase, family 1 (Glycosyltransferase1)
L. planatarum 16_b	PLF_1578_00166720	PGF_08794816	Lp16_1638	1766180	1766845	666	AGO08323.1	221	polysaccharide biosynthesis polyprenyl glycosylphosphotransferase, priming glycosyltransferase
L. planatarum 16_b	PLF_1578_00057321	PGF_01033123	Lp16_1639	1766832	1767773	942	AGO08324.1	313	UDP N-acetyl glucosamine 4-epimerase, NAD dependent
L. planatarum 16_b	PLF_1578_00007327	PGF_00019249	Lp16_1640	1767789	1768568	780	AGO08325.1	259	Manganese-dependent protein-tyrosine phosphatase (EC 3.1.3.48)
L. planatarum 16_b	PLF_1578_00008784	PGF_01220473	Lp16_1641	1768549	1769229	681	AGO08326.1	226	Tyrosine-protein kinase (EC 2.7.10.2)
L. planatarum 16_b	PLF_1578_00081068	PGF_08225224		1769274	1769393	120		39	hypothetical protein
L. planatarum 16_b	PLF_1578_00008768	PGF_08225224	Lp16_1643	1769474	1770031	558	AGO08327.1	185	polysaccharide biosynthesis protein, chain lenGlycosyltransferaseh regulator
L. planatarum JBE245_a	PLF_1578_00000072	PGF_10317148	AZF39_01092	1056065	1057183	1119	AMR19095.1	373	UDP-N-acetylglucosamine 2-epimerase
L. planatarum JBE245_a	PLF_1578_00007143	PGF_00382866	AZF39_01093	1057569	1058498	930	AMR19096.1	310	YihY/virulence factor BrkB family protein
L. planatarum JBE245_a	PLF_1578_00002709	PGF_00008542	AZF39_01094	1058688	1059404	717	AMR19097.1	238	Glycerol uptake facilitator protein
L. planatarum JBE245_a	PLF_1578_00000193	PGF_00064046	AZF39_01095	1059554	1060669	1116	AMR19098.1	371	UDP-galactopyranose mutase (EC 5.4.99.9)
L. planatarum JBE245_a	PLF_1578_00126778	PGF_06741932	AZF39_01096	1060960	1061625	666	AMR19099.1	221	TK modulator
L. planatarum JBE245_a	PLF_1578_00117217	PGF_06066784	AZF39_01097	1061630	1062220	591	AMR19100.1	196	kinase
L. planatarum JBE245_a	PLF_1578_00133276	PGF_04277014	AZF39_01098	1062225	1063346	1122	AMR19101.1	373	peptidase-serine hydrolase
L. planatarum JBE245_a	PLF_1578_00124430	PGF_04305571	AZF39_01099	1063346	1064188	843	AMR19102.1	280	Glycosyltransferase
L. planatarum JBE245_a	PLF_1578_00130360	PGF_06175489	AZF39_01100	1064209	1065210	1002	AMR19103.1	333	putative glycosyltransferase YibD
L. planatarum JBE245_a	PLF_1578_00163106	PGF_02017238	AZF39_01101	1065218	1066219	1002	AMR19104.1	333	capsular polysaccharide phosphotransferase WcwK
L. planatarum JBE245_a	PLF_1578_00033660	PGF_00007081	AZF39_01102	1066242	1067255	1014	AMR19105.1	337	Galactofuranose transferase
L. planatarum JBE245_a	PLF_1578_00155178	PGF_00844786	AZF39_01103	1067320	1068639	1320	AMR19106.1	439	Polysaccharide polymerase
L. planatarum JBE245_a	PLF_1578_00005650	PGF_02933248	AZF39_01104	1068882	1070300	1419	AMR19107.1	472	Membrane protein involved in the export of O-antigen, teichoic acid lipoteichoic acids
L. planatarum JBE245_a	PLF_1578_00107724	PGF_12846766	AZF39_01105	1070471	1071670	1200	AMR19108.1	399	N-acetylmuramoyl-L-alanine amidase
L. planatarum JBE245_a	PLF_1578_00000244	PGF_03056683	AZF39_01106	1071876	1072880	1005	AMR19109.1	334	dTDP-glucose 4,6-dehydratase (EC 4.2.1.46)
L. planatarum JBE245_a	PLF_1578_00035105	PGF_12678672	AZF39_01107	1072938	1073540	603	AMR19110.1	200	putative integrase/recombinase YoeC
L. planatarum JBE245_a	PLF_1578_00005921	PGF_08225224	AZF39_01108	1073879	1074649	771	AMR19111.1	256	capsular polysaccharide biosynthesis protein CapA-Chain lenGlycosyltransferaseh determination
L. planatarum JBE245_a	PLF_1578_00078139	PGF_02975389	AZF39_01109	1074661	1075389	729	AMR19112.1	242	putative tyrosine-protein kinase YveL
L. planatarum JBE245_a	PLF_1578_00006706	PGF_00019249	AZF39_01110	1075376	1076149	774	AMR19113.1	257	Manganese-dependent protein-tyrosine phosphatase (EC 3.1.3.48)
L. planatarum JBE245_a	PLF_1578_00057321	PGF_01033123	AZF39_01111	1076167	1077114	948	AMR19114.1	315	UDP-glucose 4-epimerase (EC 5.1.3.2)
L. planatarum JBE245_a	PLF_1578_00121363	PGF_08794816	AZF39_01112	1077095	1077772	678	AMR19115.1	225	UDP-glucose:undecaprenyl-phosphate glucose-1-phosphate transferase
L. planatarum JBE245_a	PLF_1578_00153483	PGF_08264720	AZF39_01113	1077772	1078857	1086	AMR19116.1	361	putative glycosyltransferase YpjH
L. planatarum JBE245_a	PLF_1578_00195809	PGF_08264720	AZF39_01114	1078877	1079917	1041	AMR19117.1	346	glycosyltransferase
L. planatarum JBE245_a	PLF_1578_00042966	PGF_00180946	AZF39_01115	1079901	1081175	1275	AMR19118.1	424	Polysaccharide polymerase
L. planatarum JBE245_a	PLF_1578_00026725	PGF_06897982	AZF39_01116	1081160	1082119	960	AMR19119.1	319	putative glycosyltransferase
L. planatarum JBE245_a	PLF_1578_00132135	PGF_08225224	AZF39_01117	1082112	1083185	1074	AMR19120.1	357	general stress protein 30
L. planatarum JBE245_a	PLF_1578_00163750	PGF_03110922	AZF39_01118	1083243	1084625	1383	AMR19121.1	460	Flippase
L. planatarum JBE245_b	PLF_1578_00020682	PGF_00361227	AZF39_01144	1113448	1114359	912	AMR19147.1	303	glycosyltransferase, family 2
L. planatarum JBE245_b	PLF_1578_00022132	PGF_00155319	AZF39_01145	1114442	1115374	933	AMR19148.1	310	glycosyl transferase family 2
L. planatarum JBE245_b	PLF_1578_00000193	PGF_00064046	AZF39_01146	1115887	1117020	1134	AMR19149.1	377	UDP-galactopyranose mutase (EC 5.4.99.9)
L. planatarum JBE245_b	PLF_1578_00011558	PGF_02007847	AZF39_01147	1117042	1118169	1128	AMR19150.1	375	EPS related
L. planatarum JBE245_b	PLF_1578_00013384	PGF_02016081	AZF39_01148	1118175	1118798	624	AMR19151.1	207	EPS biosynthesis
L. planatarum JBE245_b	PLF_1578_00014394	PGF_00953894	AZF39_01149	1118785	1120074	1290	AMR19152.1	429	Polysaccharide polymerase
L. planatarum JBE245_b	PLF_1578_00013374	PGF_08225224	AZF39_01150	1120055	1121110	1056	AMR19153.1	351	EPS biosynth
L. planatarum JBE245_b	PLF_1578_00008731	PGF_08225224	AZF39_01151	1121094	1122161	1068	AMR19154.1	355	acetyltransferase
L. planatarum JBE245_b	PLF_1578_00011170	PGF_04305571	AZF39_01152	1122297	1123073	777	AMR19155.1	258	Glycosyltransferase
L. planatarum JBE245_b	PLF_1578_00014684	PGF_02009012	AZF39_01153	1123198	1123944	747	AMR19156.1	248	putative HTH-type transcriptional regulator YisR
L. planatarum JBE245_b	PLF_1578_00010747	PGF_08225224	AZF39_01154	1124251	1127979	3729	AMR19157.1	1242	cell surface protein precursor-adhesin
L. planatarum JBE245_b	PLF_1578_00017124	PGF_02010233	AZF39_01155	1127991	1128431	441	AMR19158.1	146	MarR transcriptional regulator
L. planatarum JBE245_b	PLF_1578_00005650	PGF_02933248	AZF39_01156	1128561	1129982	1422	AMR19159.1	473	Membrane protein involved in the export of O-antigen, teichoic acid lipoteichoic acids
L. planatarum JBE245_b	PLF_1578_00003680	PGF_08794816	AZF39_01157	1130420	1131088	669	AMR19160.1	222	Undecaprenyl-phosphate galactosephosphotransferase (EC 2.7.8.6)
L. planatarum JBE245_c	PLF_1578_00008752	PGF_08225224	AZF39_01900	1913909	1915360	1452	AMR19903.1	483	polysaccharide repeat unit transporter (flippase)
L. planatarum JBE245_c	PLF_1578_00085135	PGF_06897982	AZF39_01901	1915440	1916408	969	AMR19904.1	322	putative glycosyltransferase
L. planatarum JBE245_c	PLF_1578_00006824	PGF_00180946	AZF39_01902	1916393	1917667	1275	AMR19905.1	424	Polysaccharide polymerase
L. planatarum JBE245_c	PLF_1578_00008105	PGF_08264720	AZF39_01903	1917664	1918692	1029	AMR19906.1	342	glycosyltransferase
L. planatarum JBE245_c	PLF_1578_00181330	PGF_08264720	AZF39_01904	1918708	1919799	1092	AMR19907.1	363	putative glycosyltransferase
L. planatarum JBE245_c	PLF_1578_00166720	PGF_08794816	AZF39_01905	1919799	1920464	666	AMR19908.1	221	putative undecaprenyl-phosphate N-acetylgalactosaminyl 1-phosphate transferase
L. planatarum JBE245_c	PLF_1578_00057321	PGF_01033123	AZF39_01906	1920451	1921392	942	AMR19909.1	313	UDP-glucose 4-epimerase (EC 5.1.3.2)
L. planatarum JBE245_c	PLF_1578_00007327	PGF_00019249	AZF39_01907	1921408	1922229	822	AMR19910.1	273	Manganese-dependent protein-tyrosine phosphatase (EC 3.1.3.48)
L. planatarum JBE245_c	PLF_1578_00008784	PGF_01220473	AZF39_01908	1922226	1922867	642	AMR19911.1	213	Tyrosine-protein kinase (EC 2.7.10.2)
L. planatarum JBE245_c	PLF_1578_00008768	PGF_08225224	AZF39_01909	1922885	1923643	759	AMR19912.1	252	capsular polysaccharide biosynthesis protein CpsC- kinase
L. planatarum P-8	PLF_1578_00008752	PGF_08225224	LBP_cg1678	1752180	1753337	1158	AGL64424.1	385	Capsular polysaccharide synthesis protein CpsL-flippase
L. planatarum P-8	PLF_1578_00164574	PGF_06897982	LBP_cg1679	1753711	1754679	969	AGL64425.1	322	Glycosyltransferase
L. planatarum P-8	PLF_1578_00006824	PGF_00180946	LBP_cg1680	1754664	1755938	1275	AGL64426.1	424	Polysaccharide polymerase
L. planatarum P-8				1755935	1756249	315		104	Glycosyltransferase
L. planatarum P-8	PLF_1578_00008105	PGF_08264720		1756375	1756965	591		196	Glycosyltransferase
L. planatarum P-8	PLF_1578_00181330	PGF_08264720	LBP_cg1681	1757106	1758074	969	AGL64427.1	322	Glycosyltransferase
L. planatarum P-8	PLF_1578_00166720	PGF_08794816	LBP_cg1682	1758074	1758739	666	AGL64428.1	221	Undecaprenyl-phosphate galactosephosphotransferase (EC 2.7.8.6)
L. planatarum P-8	PLF_1578_00057321	PGF_01033123	LBP_cg1683	1758726	1759667	942	AGL64429.1	313	UDP-glucose 4-epimerase (EC 5.1.3.2)
L. planatarum P-8	PLF_1578_00007327	PGF_00019249	LBP_cg1684	1759683	1760462	780	AGL64430.1	259	Manganese-dependent protein-tyrosine phosphatase (EC 3.1.3.48)
L. planatarum P-8	PLF_1578_00008784	PGF_01220473	LBP_cg1685	1760443	1761123	681	AGL64431.1	226	Tyrosine-protein kinase (EC 2.7.10.2)
L. planatarum P-8	PLF_1578_00008768	PGF_08225224	LBP_cg1686	1761168	1761926	759	AGL64432.1	252	Exopolysaccharide biosynthesis protein-modulator
L. planatarum TS12_a	PLF_1578_00008768	PGF_08225224	BSG92_01565	296651	297409	759	APP11174.1	252	Chain lenGlycosyltransferaseh determination-modulator
L. planatarum TS12_a	PLF_1578_00008784	PGF_01220473	BSG92_01570	297427	298134	708	APP11175.1	235	Tyrosine-protein kinase (EC 2.7.10.2)
L. planatarum TS12_a	PLF_1578_00007327	PGF_00019249	BSG92_01575	298115	298894	780	APP11176.1	259	Manganese-dependent protein-tyrosine phosphatase (EC 3.1.3.48)
L. planatarum TS12_a	PLF_1578_00057321	PGF_01033123		298910	299671	762	WP_013355388.1	253	UDP-glucose 4-epimerase (EC 5.1.3.2)
L. planatarum TS12_a	PLF_1578_00003562	PGF_01000105	BSG92_01585	299711	300082	372	APP11177.1	123	Mobile element protein
L. planatarum TS12_a	PLF_1578_00001263	PGF_01000105	BSG92_01590	300073	300486	414	APP11178.1	137	Mobile element protein
L. planatarum TS12_a	PLF_1578_00152399	PGF_07114937	BSG92_01595	300524	300706	183	APP11179.1	60	epimerase
L. planatarum TS12_a	PLF_1578_00166720	PGF_08794816	BSG92_01600	300693	301358	666	APP11180.1	221	UDP-phosphate N-acetylgalactosaminyl-1-phosphate transferase-priming Glycosyltransferase
L. planatarum TS12_a	PLF_1578_00181330	PGF_08264720		301358	302263	906		301	hypothetical protein
L. planatarum TS12_a	PLF_1578_00181330	PGF_08264720	BSG92_01605	302260	302448	189	WP_003640783.1	62	glycosyl transferase family 1
L. planatarum TS12_a	PLF_1578_00008105	PGF_08264720	BSG92_01610	302464	303492	1029	APP11181.1	342	glycosyl transferase family 1
L. planatarum TS12_a	PLF_1578_00006824	PGF_00180946		303489	303776	288		95	hypothetical protein
L. planatarum TS12_a	PLF_1578_00006824	PGF_00180946		303758	304558	801		266	hypothetical protein
L. planatarum TS12_a	PLF_1578_00006824	PGF_00180946	BSG92_01615	304531	304761	231	WP_011101652.1	76	polysaccharide polymerase
L. planatarum TS12_a	PLF_1578_00085135	PGF_06897982	BSG92_01620	304746	305714	969	WP_003640780.1	322	Glycosyltransferase
L. planatarum TS12_a	PLF_1578_00008752	PGF_08225224	BSG92_01625	305794	307245	1452	APP11183.1	483	Flippase
L. planatarum TS12_b	PLF_1578_00003680	PGF_08794816	BSG92_05490	1088231	1088899	669	APP13619.1	222	Undecaprenyl-phosphate galactosephosphotransferase (EC 2.7.8.6)
L. planatarum TS12_b	PLF_1578_00005650	PGF_02933248	BSG92_05495	1089337	1090758	1422	APP11868.1	473	Membrane protein involved in the export of O-antigen, teichoic acid lipoteichoic acids
L. planatarum TS12_b	PLF_1578_00017124	PGF_02010233	BSG92_05500	1090888	1091328	441	APP11869.1	146	MarR family transcriptional regulator
L. planatarum TS12_b	PLF_1578_00010747	PGF_08225224	BSG92_05505	1091340	1094672	3333	APP13620.1	1111	adhesin
L. planatarum TS12_b	PLF_1578_00014684	PGF_02009012	BSG92_05510	1095054	1095800	747	APP11870.1	248	AraC family transcriptional regulator
L. planatarum TS12_b	PLF_1578_00011170	PGF_04305571	BSG92_05515	1095925	1096701	777	APP11871.1	258	Glycosyltransferase
L. planatarum TS12_b	PLF_1578_00008731	PGF_08225224	BSG92_05520	1096837	1097916	1080	APP11872.1	359	acetyltransferase
L. planatarum TS12_b	PLF_1578_00013374	PGF_08225224	BSG92_05525	1097900	1099009	1110	APP11873.1	369	polysaccharide biosynthesis protein
L. planatarum TS12_b	PLF_1578_00014394	PGF_00953894	BSG92_05530	1099006	1100226	1221	APP11874.1	406	polysaccharide polymerase
L. planatarum TS12_b	PLF_1578_00013384	PGF_02016081	BSG92_05535	1100213	1100836	624	APP11875.1	207	polysaccharide biosynthesis protein
L. planatarum TS12_b	PLF_1578_00011558	PGF_02007847	BSG92_05540	1100842	1101969	1128	APP11876.1	375	polysaccharide biosynthesis protein
L. planatarum TS12_b	PLF_1578_00000193	PGF_00064046	BSG92_05545	1101991	1103124	1134	APP11877.1	377	UDP-galactopyranose mutase
L. planatarum TS12_b	PLF_1578_00016839	PGF_00155319	BSG92_05550	1103636	1104295	660	WP_003643278.1	219	glycosyl transferase family 2
L. planatarum TS12_b	PLF_1578_00022132	PGF_00155319		1104285	1104566	282		93	hypothetical protein
L. planatarum TS12_b	PLF_1578_00020682	PGF_00361227	BSG92_05555	1104649	1105560	912	APP11878.1	303	glycosyl transferase family 2
L. planatarum TS12_c	PLF_1578_00000072	PGF_10317148	BSG92_05595	1110320	1111426	1107	APP11885.1	368	UDP-N-acetylglucosamine 2-epimerase (EC 5.1.3.14)
L. planatarum TS12_c	PLF_1578_00049035	PGF_08225224	BSG92_05600	1111485	1112618	1134	APP13621.1	378	CDP-glycerol:poly(glycerophosphate)
L. planatarum TS12_c	PLF_1578_00005650	PGF_02933248	BSG92_05605	1112648	1114093	1446	APP11886.1	481	Membrane protein involved in the export of O-antigen, teichoic acid lipoteichoic acids
L. planatarum TS12_c	PLF_1578_00190611	PGF_11141687	BSG92_05610	1114126	1115220	1095	APP11887.1	365	Polysaccharide biosynthesis protein EpsG
L. planatarum TS12_c	PLF_1578_00154613	PGF_08225224	BSG92_05615	1115272	1116363	1092	APP11888.1	364	Glycosyltransferase
L. planatarum TS12_c	PLF_1578_00040779	PGF_06809453	BSG92_05620	1116426	1117145	720	APP11889.1	240	Glycosyltransferase
L. planatarum TS12_c	PLF_1578_00189930	PGF_11598554	BSG92_05625	1117158	1117910	753	APP11890.1	251	Glycosyltransferase
L. planatarum TS12_c	PLF_1578_00121363	PGF_08794816	BSG92_05630	1117907	1118584	678	APP11891.1	225	UDP-phosphate N-acetylgalactosaminyl-1-phosphate transferase
L. planatarum TS12_c	PLF_1578_00057321	PGF_01033123	BSG92_05635	1118565	1119512	948	APP11892.1	315	UDP-glucose 4-epimerase (EC 5.1.3.2)
L. planatarum TS12_c	PLF_1578_00006706	PGF_00019249	BSG92_05640	1119530	1120366	837	APP11893.1	278	Manganese-dependent protein-tyrosine phosphatase (EC 3.1.3.48)
L. planatarum TS12_c	PLF_1578_00078139	PGF_02975389		1120406	1121017	612		203	kinase
L. planatarum TS12_c	PLF_1578_00005921	PGF_08225224	BSG92_05650	1121029	1121796	768	APP11894.1	255	Chain lenGlycosyltransferaseh determination
L. planatarum TS12_c	PLF_1578_00035105	PGF_12678672	BSG92_05655	1122158	1122760	603		200	hypothetical protein
L. planatarum TS12_c	PLF_1578_00000244	PGF_03056683	BSG92_05660	1122818	1123822	1005	APP11895.1	334	dTDP-glucose 4,6-dehydratase (EC 4.2.1.46)
L. planatarum TS12_c	PLF_1578_00107724	PGF_12846766	BSG92_05665	1124028	1125227	1200	APP11896.1	399	amidase
L. planatarum TS12_c	PLF_1578_00005650	PGF_02933248	BSG92_05670	1125398	1126816	1419	APP11897.1	472	Membrane protein involved in the export of O-antigen, teichoic acid lipoteichoic acids
L. planatarum TS12_c	PLF_1578_00155178	PGF_00844786	BSG92_05675	1127059	1128378	1320	APP11898.1	439	polysaccharide polymerase
L. planatarum TS12_c	PLF_1578_00033660	PGF_00007081	BSG92_05680	1128443	1129456	1014	APP13623.1	337	Galactofuranose transferase
L. planatarum TS12_c	PLF_1578_00163106	PGF_02017238	BSG92_05685	1129479	1130480	1002	APP11899.1	333	Glycosyltransferase
L. planatarum TS12_c	PLF_1578_00130360	PGF_06175489	BSG92_05690	1130488	1131489	1002	APP11900.1	333	Glycosyltransferase
L. planatarum TS12_c	PLF_1578_00124430	PGF_04305571	BSG92_05695	1131510	1132352	843	APP13624.1	280	Glycosyltransferase
L. planatarum TS12_c	PLF_1578_00133276	PGF_04277014	BSG92_05700	1132352	1133473	1122	APP11901.1	373	peptidase
L. planatarum TS12_c	PLF_1578_00117217	PGF_06066784	BSG92_05705	1133478	1134068	591	APP11902.1	196	kinase
L. planatarum TS12_c	PLF_1578_00126778	PGF_06741932	BSG92_05710	1134073	1134738	666	APP11903.1	221	Chain lenGlycosyltransferaseh determination
L. planatarum TS12_c	PLF_1578_00000193	PGF_00064046	BSG92_05715	1135029	1136144	1116	APP11904.1	371	UDP-galactopyranose mutase (EC 5.4.99.9)
L. planatarum TS12_c	PLF_1578_00002709	PGF_00008542	BSG92_05720	1136294	1137010	717	APP11905.1	238	Glycerol uptake facilitator protein
L. planatarum TS12_c	PLF_1578_00007143	PGF_00382866	BSG92_05725	1137200	1138129	930	APP11906.1	309	virulance factor
L. planatarum TS12_c	PLF_1578_00000072	PGF_10317148	BSG92_05730	1138507	1139625	1119	APP11907.1	372	UDP-N-acetylglucosamine 2-epimerase (EC 5.1.3.14)
L. planatarum Zhang-LL	PLF_1578_00008752	PGF_08225224	ABT40_07980	1713334	1714785	1452	AMO29867.1	483	flippase
L. planatarum Zhang-LL	PLF_1578_00085135	PGF_06897982	ABT40_07985	1714865	1715833	969	AMO29868.1	322	glycosyl transferase family 2
L. planatarum Zhang-LL	PLF_1578_00006824	PGF_00180946	ABT40_07990	1715818	1717092	1275	AMO29869.1	424	polysaccharide polymerase
L. planatarum Zhang-LL	PLF_1578_00008105	PGF_08264720	ABT40_07995	1717089	1718117	1029	AMO29870.1	342	glycosyl transferase family 1
L. planatarum Zhang-LL	PLF_1578_00181330	PGF_08264720	ABT40_08000	1718133	1719224	1092	AMO29871.1	363	glycosyl transferase family 1
L. planatarum Zhang-LL	PLF_1578_00166720	PGF_08794816	ABT40_08005	1719224	1719889	666	AMO29872.1	221	priming glycosyl transferase
L. planatarum Zhang-LL	PLF_1578_00057321	PGF_01033123	ABT40_08010	1719876	1720817	942	AMO29873.1	313	UDP-glucose 4-epimerase (EC 5.1.3.2)
L. planatarum Zhang-LL	PLF_1578_00007327	PGF_00019249	ABT40_08015	1720833	1721519	687	AMO29874.1	228	Manganese-dependent protein-tyrosine phosphatase (EC 3.1.3.48)
L. planatarum Zhang-LL	PLF_1578_00008784	PGF_01220473	ABT40_08020	1721593	1722300	708	AMO29875.1	235	Tyrosine-protein kinase (EC 2.7.10.2)
L. planatarum Zhang-LL	PLF_1578_00008768	PGF_08225224	ABT40_08025	1722318	1723076	759	AMO29876.1	252	polysaccharide biosynthesis protein-modulator
L. plantarum B21_a	PLF_1578_00046868	PGF_02029644	SH83_04915	1078625	1079596	972	AJO73714.1	323	glycosyl transferase
L. plantarum B21_a	PLF_1578_00051764	PGF_08284725	SH83_04920	1079596	1080768	1173	AJO73715.1	390	CDP-glycerol--poly(glycerophosphate) glycerophosphotransferase
L. plantarum B21_a	PLF_1578_00079393	PGF_02869933	SH83_04925	1080752	1081444	693	AJO73716.1	230	acetyltransferase
L. plantarum B21_a	PLF_1578_00004122	PGF_00046044	SH83_04930	1081449	1082627	1179	AJO73717.1	392	Alpha-D-GlcNAc alpha-1,2-L-rhamnosyltransferase (EC 2.4.1.-)
L. plantarum B21_a	PLF_1578_00046867	PGF_12704604	SH83_04935	1082624	1083946	1323	AJO73718.1	440	Putative glycosyltransferase
L. plantarum B21_a	PLF_1578_00035608	PGF_03110433	SH83_04940	1083967	1085289	1323	AJO73719.1	440	O-antigen ligase
L. plantarum B21_a	PLF_1578_00053362	PGF_02034260	SH83_04945	1085279	1086028	750	AJO73720.1	249	Lipase/esterase (SGNH hydrolase)
L. plantarum B21_a	PLF_1578_00046866	PGF_02029643	SH83_04950	1085991	1087589	1599	AJO73721.1	532	unrelated glycosyl hydrolase
L. plantarum B21_a	PLF_1578_00000264	PGF_08108653	SH83_04955	1087606	1088475	870	AJO73722.1	289	Glucose-1-phosphate thymidylyltransferase (EC 2.7.7.24)
L. plantarum B21_a	PLF_1578_00003925	PGF_07115887	SH83_04960	1088479	1089060	582	AJO73723.1	193	dTDP-4-dehydrorhamnose 3,5-epimerase (EC 5.1.3.13)
L. plantarum B21_a	PLF_1578_00000244	PGF_03056683	SH83_04965	1089070	1090098	1029	AJO73724.1	342	dTDP-glucose 4,6-dehydratase (EC 4.2.1.46)
L. plantarum B21_a	PLF_1578_00010235	PGF_00571237	SH83_04970	1090168	1091010	843	AJO73725.1	280	dTDP-4-dehydrorhamnose reductase (EC 1.1.1.133)
L. plantarum B21_a	PLF_1578_00035607	PGF_00005975	SH83_04975	1091092	1092645	1554	AJO73726.1	517	transporter-Flippase
L. plantarum B21_a	PLF_1578_00035105	PGF_12678672	SH83_04980	1092708	1093304	597	AJO73727.1	198	integrase
L. plantarum B21_a	PLF_1578_00005921	PGF_08225224	SH83_04985	1093661	1094428	768	AJO73728.1	255	chain lenGlycosyltransferaseh regulator
L. plantarum B21_a	PLF_1578_00078355	PGF_01220473	SH83_04990	1094440	1095168	729	AJO73729.1	243	kinase
L. plantarum B21_a	PLF_1578_00006706	PGF_00019249	SH83_04995	1095155	1095928	774	AJO73730.1	257	Manganese-dependent protein-tyrosine phosphatase (EC 3.1.3.48)
L. plantarum B21_a	PLF_1578_00034667	PGF_08794816	SH83_05000	1095978	1096634	657	AJO73731.1	218	Undecaprenyl-phosphate galactosephosphotransferase (EC 2.7.8.6)
L. plantarum B21_a	PLF_1578_00150911	PGF_07192275	SH83_05005	1096847	1097716	870	AJO73732.1	289	O antigen biosynthesis rhamnosyltransferase rfbN (EC 2.4.1.-)
L. plantarum B21_a	PLF_1578_00194775	PGF_10482441	SH83_05010	1097732	1098988	1257	AJO73733.1	418	polysaccharide polymerase
L. plantarum B21_a	PLF_1578_00020806	PGF_02012014	SH83_05015	1098992	1099801	810	AJO73734.1	269	glycosyl transferase
L. plantarum B21_a	PLF_1578_00049931	PGF_00046216	SH83_05020	1099798	1100511	714	AJO73735.1	237	Alpha-L-Rha alpha-1,3-L-rhamnosyltransferase (EC 2.4.1.-)
L. plantarum B21_a	PLF_1578_00102222	PGF_06763317	SH83_05025	1100495	1101649	1155	AJO73736.1	384	CDP-glycerol:polyglycerophosphotransferase
L. plantarum B21_a	PLF_1578_00129497	PGF_06577389	SH83_05030	1101642	1103063	1422	AJO73737.1	473	CPS biosynthesis
L. plantarum B21_a	PLF_1578_00000264	PGF_08108653	SH83_05035	1103088	1103957	870	AJO73738.1	289	Glucose-1-phosphate thymidylyltransferase (EC 2.7.7.24)
L. plantarum B21_a	PLF_1578_00134764	PGF_10400332	SH83_05040	1104367	1104564	198	AJO75674.1	65	EPS biosynthe
L. plantarum B21_a	PLF_1578_00138047	PGF_05751928		1104631	1104744	114		37	hypothetical protein
L. plantarum B21_a	PLF_1578_00003178	PGF_08225224	SH83_05045	1104927	1105214	288	AJO73739.1	95	Mobile element protein
L. plantarum B21_a	PLF_1578_00002755	PGF_01000105	SH83_05050	1105238	1106116	879	AJO73740.1	292	Mobile element protein
L. plantarum B21_a	PLF_1578_00053064	PGF_02034007	SH83_05055	1106318	1107856	1539	AJO73741.1	512	hypothetical protein
L. plantarum B21_a	PLF_1578_00020863	PGF_00361227	SH83_05060	1108143	1109051	909	AJO73742.1	302	glycosyl transferase family 2
L. plantarum B21_a	PLF_1578_00022132	PGF_00155319	SH83_05065	1109085	1110017	933	AJO73743.1	310	glycosyl transferase family 2
L. plantarum B21_a	PLF_1578_00000193	PGF_00064046	SH83_05070	1110530	1111663	1134	AJO73744.1	377	UDP-galactopyranose mutase (EC 5.4.99.9)
L. plantarum B21_a	PLF_1578_00011558	PGF_02007847	SH83_05075	1111679	1112812	1134	AJO73745.1	377	polysaccharide biosynthesis protein
L. plantarum B21_a	PLF_1578_00013384	PGF_02016081	SH83_05080	1112818	1113441	624	AJO73746.1	207	polysaccharide biosynthesis protein
L. plantarum B21_a	PLF_1578_00014394	PGF_00953894	SH83_05085	1113428	1114648	1221	AJO73747.1	406	polysaccharide polymerase
L. plantarum B21_a	PLF_1578_00013374	PGF_08225224	SH83_05090	1114645	1115754	1110	AJO73748.1	369	polysaccharide biosynthesis protein
L. plantarum B21_a	PLF_1578_00008731	PGF_08225224	SH83_05095	1115738	1116817	1080	AJO73749.1	359	acetyltransferase
L. plantarum B21_a	PLF_1578_00011170	PGF_04305571	SH83_05100	1116953	1117729	777	AJO73750.1	258	Glycosyltransferase
L. plantarum B21_a	PLF_1578_00005650	PGF_02933248	SH83_05105	1117919	1119337	1419	AJO73751.1	472	Membrane protein involved in the export of O-antigen, teichoic acid lipoteichoic acids
L. plantarum B21_a	PLF_1578_00003680	PGF_08794816	SH83_05110	1119775	1120443	669	AJO73752.1	222	Undecaprenyl-phosphate galactosephosphotransferase (EC 2.7.8.6)
L. plantarum B21_b	PLF_1578_00008752	PGF_08225224	SH83_08905	1917216	1918667	1452	AJO74457.1	483	flippase
L. plantarum B21_b	PLF_1578_00085135	PGF_06897982	SH83_08910	1918747	1919715	969	AJO74458.1	322	glycosyl transferase family 2
L. plantarum B21_b	PLF_1578_00006824	PGF_00180946	SH83_08915	1919700	1920974	1275	AJO74459.1	424	polysaccharide polymerase-polymerase
L. plantarum B21_b	PLF_1578_00008105	PGF_08264720	SH83_08920	1920971	1921999	1029	AJO74460.1	342	glycosyl transferase family 1
L. plantarum B21_b	PLF_1578_00181330	PGF_08264720	SH83_08925	1922015	1923106	1092	AJO74461.1	363	glycosyl transferase family 1
L. plantarum B21_b	PLF_1578_00166720	PGF_08794816		1923106	1923474	369	YP_004889854.1	122	priming Glycosyltransferase
L. plantarum B21_b	PLF_1578_00165078	PGF_08073234		1923449	1923772	324		107	priming Glycosyltransferase
L. plantarum B21_b	PLF_1578_00057321	PGF_01033123	SH83_08935	1923759	1924700	942	AJO74462.1	313	UDP-glucose 4-epimerase (EC 5.1.3.2)
L. plantarum B21_b	PLF_1578_00007327	PGF_00019249	SH83_08940	1924716	1925402	687	AJO74463.1	228	Manganese-dependent protein-tyrosine phosphatase (EC 3.1.3.48)
L. plantarum B21_b	PLF_1578_00008784	PGF_01220473	SH83_08945	1925476	1926183	708	AJO74464.1	235	Tyrosine-protein kinase (EC 2.7.10.2)
L. plantarum B21_b	PLF_1578_00008768	PGF_08225224	SH83_08950	1926201	1926959	759	AJO74465.1	252	polysaccharide biosynthesis protein-Chain lenGlycosyltransferaseh determination
L. plantarum C410L1	PLF_1578_00008768	PGF_08225224	BL295_03385	699932	700690	759	APB84895.1	252	polysaccharide biosynthesis protein-modulator
L. plantarum C410L1	PLF_1578_00008784	PGF_01220473	BL295_03390	700708	701415	708	APB84896.1	235	Tyrosine-protein kinase (EC 2.7.10.2)
L. plantarum C410L1	PLF_1578_00007327	PGF_00019249	BL295_03395	701489	702175	687	APB84897.1	228	Manganese-dependent protein-tyrosine phosphatase (EC 3.1.3.48)
L. plantarum C410L1	PLF_1578_00057321	PGF_01033123	BL295_03400	702191	703132	942	APB84898.1	313	UDP-glucose 4-epimerase (EC 5.1.3.2)
L. plantarum C410L1	PLF_1578_00165078	PGF_08073234		703119	703442	324		107	hypothetical protein
L. plantarum C410L1	PLF_1578_00166720	PGF_08794816	BL295_03405	703471	703785	315	WP_015380067.1	104	UDP-phosphate N-acetylgalactosaminyl-1-phosphate transferase
L. plantarum C410L1	PLF_1578_00181330	PGF_08264720	BL295_03410	703785	704753	969	APB84899.1	322	glycosyl transferase family 1
L. plantarum C410L1	PLF_1578_00008105	PGF_08264720	BL295_03415	704894	705922	1029	APB84900.1	342	glycosyl transferase family 1
L. plantarum C410L1	PLF_1578_00006824	PGF_00180946	BL295_03420	705919	707193	1275	APB84901.1	424	polysaccharide polymerase
L. plantarum C410L1	PLF_1578_00085135	PGF_06897982	BL295_03425	707178	708146	969	APB84902.1	322	glycosyl transferase family 2
L. plantarum C410L1	PLF_1578_00008752	PGF_08225224	BL295_03430	708226	709677	1452	APB84903.1	483	flippase
L. plantarum CAUH2_a	PLF_1578_00000072	PGF_10317148	A1F92_04990	1064041	1065159	1119	AMX09954.1	373	UDP-N-acetyl glucosamine 2-epimerase
L. plantarum CAUH2_a	PLF_1578_00007143	PGF_00382866	A1F92_04995	1065536	1066465	930	AMX09955.1	310	YihY/virulence factor BrkB family protein
L. plantarum CAUH2_a	PLF_1578_00002709	PGF_00008542	A1F92_05000	1066655	1067371	717	AMX09956.1	238	Glycerol uptake facilitator protein
L. plantarum CAUH2_a	PLF_1578_00000193	PGF_00064046	A1F92_05005	1067521	1068639	1119	AMX09957.1	372	UDP-galactopyranose mutase (EC 5.4.99.9)
L. plantarum CAUH2_a	PLF_1578_00026966	PGF_00659610	A1F92_05010	1068763	1069398	636	AMX09958.1	211	Modulator
L. plantarum CAUH2_a	PLF_1578_00032360	PGF_02018795	A1F92_05015	1069422	1070024	603	AMX09959.1	200	tyrosine kinase/CPS biosynthesis
L. plantarum CAUH2_a	PLF_1578_00032013	PGF_00380231	A1F92_05020	1070029	1071150	1122	AMX09960.1	373	b-lactamase
L. plantarum CAUH2_a	PLF_1578_00025283	PGF_02014139	A1F92_05025	1071175	1072455	1281	AMX09961.1	426	Other EPS related function
L. plantarum CAUH2_a	PLF_1578_00003828	PGF_04305571	A1F92_05030	1072464	1073240	777	AMX09962.1	258	Glycosyltransferase
L. plantarum CAUH2_a	PLF_1578_00163071	PGF_01319087	A1F92_05035	1073285	1074349	1065	AMX09963.1	354	UDP-D-galactose--(glucosyl)LPS-1, 6-D-galactosyltransferase
L. plantarum CAUH2_a	PLF_1578_00026724	PGF_02015223	A1F92_05040	1074351	1075463	1113	AMX09964.1	370	CDP-glycerol--glycerophosphate glycerophosphotransferase
L. plantarum CAUH2_a	PLF_1578_00026989	PGF_02015443	A1F92_05045	1075481	1076365	885	AMX09965.1	294	glycosyltransferase
L. plantarum CAUH2_a	PLF_1578_00005650	PGF_02933248	A1F92_05050	1076435	1077850	1416	AMX09966.1	471	flippase
L. plantarum CAUH2_a	PLF_1578_00018159	PGF_10527576	A1F92_05055	1077870	1078265	396	AMX09967.1	131	glycerol-3-phosphate cytidylyltransferase
L. plantarum CAUH2_a	PLF_1578_00068717	PGF_08225224	A1F92_05060	1078392	1079597	1206	AMX09968.1	401	N-acetylmuramoyl-L-alanine amidase
L. plantarum CAUH2_a	PLF_1578_00000244	PGF_03056683	A1F92_05065	1079690	1080706	1017	AMX09969.1	338	dTDP-glucose 4,6-dehydratase
L. plantarum CAUH2_a	PLF_1578_00013326	PGF_12678672	A1F92_05070	1080755	1081354	600	AMX09970.1	199	integrase
L. plantarum CAUH2_a	PLF_1578_00005921	PGF_08225224	A1F92_05075	1081714	1082484	771	AMX09971.1	256	Chain lenGlycosyltransferaseh regulation
L. plantarum CAUH2_a	PLF_1578_00078139	PGF_02975389	A1F92_05080	1082496	1083224	729	AMX09972.1	242	kinase
L. plantarum CAUH2_a	PLF_1578_00006706	PGF_00019249	A1F92_05085	1083211	1083984	774	AMX09973.1	257	tyrosine protein phosphatase
L. plantarum CAUH2_a	PLF_1578_00057321	PGF_01033123	A1F92_05090	1084002	1084949	948	AMX09974.1	315	epimerase
L. plantarum CAUH2_a	PLF_1578_00163209	PGF_08073234	A1F92_05095	1084930	1085607	678	AMX09975.1	225	UDP-phosphate N-acetylgalactosaminyl-1-phosphate transferase-priming Glycosyltransferase
L. plantarum CAUH2_a	PLF_1578_00025234	PGF_08264720	A1F92_05100	1085608	1086702	1095	AMX09976.1	364	glycosyl transferase family 1
L. plantarum CAUH2_a	PLF_1578_00025250	PGF_08264720	A1F92_05105	1086720	1087751	1032	AMX09977.1	343	glycosyl transferase family 1
L. plantarum CAUH2_a	PLF_1578_00006824	PGF_00180946	A1F92_05110	1087744	1089018	1275	AMX09978.1	424	polysaccharide polymerase
L. plantarum CAUH2_a	PLF_1578_00026725	PGF_06897982	A1F92_05115	1089003	1089962	960	AMX09979.1	319	glycosyl transferase family 2
L. plantarum CAUH2_a	PLF_1578_00132135	PGF_08225224	A1F92_05120	1089955	1091028	1074	AMX09980.1	357	hypothetical protein
L. plantarum CAUH2_a	PLF_1578_00163750	PGF_03110922	A1F92_05125	1091085	1092467	1383	AMX09981.1	460	Flippase
L. plantarum CAUH2_b	PLF_1578_00020682	PGF_00361227	A1F92_05210	1105875	1106786	912	AMX09994.1	303	glycosyl transferase family 2
L. plantarum CAUH2_b	PLF_1578_00016839	PGF_00155319	A1F92_05215	1106849	1107781	933	AMX09995.1	310	glycosyl transferase family 2
L. plantarum CAUH2_b	PLF_1578_00000193	PGF_00064046	A1F92_05220	1108138	1109271	1134	AMX09996.1	377	UDP-galactopyranose mutase
L. plantarum CAUH2_b	PLF_1578_00011558	PGF_02007847	A1F92_05225	1109332	1110420	1089	AMX09997.1	362	polysaccharide biosynthesis protein
L. plantarum CAUH2_b	PLF_1578_00013384	PGF_02016081	A1F92_05230	1110426	1111049	624	AMX09998.1	207	polysaccharide biosynthesis protein
L. plantarum CAUH2_b	PLF_1578_00014394	PGF_00953894	A1F92_05235	1111036	1112256	1221	AMX09999.1	406	polysaccharide polymerase
L. plantarum CAUH2_b	PLF_1578_00013374	PGF_08225224	A1F92_05240	1112253	1113362	1110	AMX10000.1	369	polysaccharide biosynthesis protein
L. plantarum CAUH2_b	PLF_1578_00008731	PGF_08225224	A1F92_05245	1113346	1114425	1080	AMX10001.1	359	acetyltransferase
L. plantarum CAUH2_b	PLF_1578_00011170	PGF_04305571	A1F92_05250	1114561	1115337	777	AMX10002.1	258	Glycosyltransferase
L. plantarum CAUH2_b	PLF_1578_00014684	PGF_02009012	A1F92_05255	1115462	1116208	747	AMX10003.1	248	AraC family transcriptional regulator
L. plantarum CAUH2_b	PLF_1578_00010747	PGF_08225224		1116515	1119319	2805		934	hypothetical protein
L. plantarum CAUH2_b	PLF_1578_00010747	PGF_08225224	A1F92_05260	1119356	1119952	597	WP_013355413.1	198	adhesin
L. plantarum CAUH2_b	PLF_1578_00017124	PGF_02010233	A1F92_05265	1119964	1120404	441	AMX10004.1	146	MarR family transcriptional regulator
L. plantarum CAUH2_b	PLF_1578_00005650	PGF_02933248	A1F92_05270	1120534	1121955	1422	AMX10005.1	473	flippase
L. plantarum CAUH2_b	PLF_1578_00003680	PGF_08794816	A1F92_05275	1122393	1123061	669	AMX10006.1	222	Undecaprenyl-phosphate galactosephosphotransferase (EC 2.7.8.6)
L. plantarum CAUH2_c	PLF_1578_00008752	PGF_08225224	A1F92_08705	1861691	1863142	1452	AMX10647.1	483	flippase
L. plantarum CAUH2_c	PLF_1578_00085135	PGF_06897982	A1F92_08710	1863222	1864190	969	AMX10648.1	322	glycosyl transferase family 2
L. plantarum CAUH2_c	PLF_1578_00006824	PGF_00180946	A1F92_08715	1864175	1865449	1275	AMX10649.1	424	polysaccharide polymerase
L. plantarum CAUH2_c	PLF_1578_00008105	PGF_08264720	A1F92_08720	1865446	1866474	1029	AMX10650.1	342	glycosyl transferase family 1
L. plantarum CAUH2_c	PLF_1578_00181330	PGF_08264720	A1F92_08725	1866490	1867581	1092	AMX10651.1	363	glycosyl transferase family 1
L. plantarum CAUH2_c	PLF_1578_00166720	PGF_08794816	A1F92_08730	1867581	1868246	666	AMX10652.1	221	priming Glycosyltransferase
L. plantarum CAUH2_c	PLF_1578_00057321	PGF_01033123	A1F92_08735	1868233	1869174	942	AMX10653.1	313	UDP-glucose 4-epimerase (EC 5.1.3.2)
L. plantarum CAUH2_c	PLF_1578_00007327	PGF_00019249	A1F92_08740	1869190	1869876	687	AMX10654.1	228	Manganese-dependent protein-tyrosine phosphatase (EC 3.1.3.48)
L. plantarum CAUH2_c	PLF_1578_00008784	PGF_01220473	A1F92_08745	1869950	1870657	708	AMX10655.1	235	Tyrosine-protein kinase (EC 2.7.10.2)
L. plantarum CAUH2_c	PLF_1578_00008768	PGF_08225224	A1F92_08750	1870675	1871433	759	AMX10656.1	252	Tyrosine kinase modulator
L. plantarum CLP0611_a	PLF_1578_00046868	PGF_02029644	LC611_04735	1003585	1004556	972	AQX93073.1	323	Glycosyl transferase, family 2
L. plantarum CLP0611_a	PLF_1578_00051764	PGF_08284725	LC611_04740	1004556	1005728	1173	AQX93074.1	390	Putative polyribitolphosphotransferase
L. plantarum CLP0611_a	PLF_1578_00079393	PGF_02869933	LC611_04745	1005712	1006404	693	AQX93075.1	230	Putative acetyltransferase C18B11.09c
L. plantarum CLP0611_a	PLF_1578_00004122	PGF_00046044	LC611_04750	1006409	1007587	1179	AQX93076.1	392	Alpha-D-GlcNAc alpha-1,2-L-rhamnosyltransferase (EC 2.4.1.-)
L. plantarum CLP0611_a	PLF_1578_00046867	PGF_12704604	LC611_04755	1007584	1008906	1323	AQX93077.1	440	Putative glycosyltransferase
L. plantarum CLP0611_a	PLF_1578_00035608	PGF_03110433	LC611_04760	1008927	1010249	1323	AQX93078.1	440	O-antigen ligase
L. plantarum CLP0611_a	PLF_1578_00053362	PGF_02034260	LC611_04765	1010239	1010988	750	AQX93079.1	249	Lipase/esterase (SGNH hydrolase)
L. plantarum CLP0611_a	PLF_1578_00046866	PGF_02029643	LC611_04770	1010951	1012549	1599	AQX93080.1	532	unrelated glycosyl hydrolase
L. plantarum CLP0611_a	PLF_1578_00000264	PGF_08108653	LC611_04775	1012566	1013435	870	AQX93081.1	289	Glucose-1-phosphate thymidylyltransferase (EC 2.7.7.24)
L. plantarum CLP0611_a	PLF_1578_00003925	PGF_07115887	LC611_04780	1013439	1014020	582	AQX93082.1	193	dTDP-4-dehydrorhamnose 3,5-epimerase (EC 5.1.3.13)
L. plantarum CLP0611_a	PLF_1578_00000244	PGF_03056683	LC611_04785	1014030	1015058	1029	AQX93083.1	342	dTDP-glucose 4,6-dehydratase (EC 4.2.1.46)
L. plantarum CLP0611_a	PLF_1578_00010235	PGF_00571237	LC611_04790	1015128	1015970	843	AQX93084.1	280	dTDP-4-dehydrorhamnose reductase (EC 1.1.1.133)
L. plantarum CLP0611_a	PLF_1578_00035607	PGF_00005975	LC611_04795	1016052	1017605	1554	AQX93085.1	517	Flippase
L. plantarum CLP0611_a	PLF_1578_00035105	PGF_12678672	LC611_04800	1017668	1018264	597	AQX93086.1	198	integrase/recombinase, fragment (putative)
L. plantarum CLP0611_a	PLF_1578_00005921	PGF_08225224	LC611_04805	1018623	1019393	771	AQX93087.1	256	Tyrosine-protein kinase transmembrane modulator EpsC
L. plantarum CLP0611_a	PLF_1578_00078139	PGF_02975389	LC611_04810	1019405	1020133	729	AQX93088.1	242	Tyrosine-protein kinase EpsD (EC 2.7.10.2)
L. plantarum CLP0611_a	PLF_1578_00006706	PGF_00019249	LC611_04815	1020120	1020893	774	AQX93089.1	257	Manganese-dependent protein-tyrosine phosphatase (EC 3.1.3.48)
L. plantarum CLP0611_a	PLF_1578_00057321	PGF_01033123	LC611_04820	1020911	1021858	948	AQX93090.1	315	UDP-glucose 4-epimerase (EC 5.1.3.2)
L. plantarum CLP0611_a	PLF_1578_00121363	PGF_08794816	LC611_04825	1021839	1022516	678	AQX93091.1	225	Undecaprenyl-phosphate galactosephosphotransferase (EC 2.7.8.6)
L. plantarum CLP0611_a	PLF_1578_00029540	PGF_02016431	LC611_04830	1022513	1023346	834	AQX93092.1	277	Glycosyltransferase
L. plantarum CLP0611_a	PLF_1578_00039259	PGF_06045710	LC611_04835	1023387	1024325	939	AQX93093.1	312	Glycosyltransferase, family 8
L. plantarum CLP0611_a	PLF_1578_00019092	PGF_02011085	LC611_04840	1024343	1025578	1236	AQX93094.1	411	glycosyl/glycerophosphate transferase
L. plantarum CLP0611_a	PLF_1578_00087517	PGF_02033744	LC611_04845	1025575	1026573	999	AQX93095.1	332	Glycosyltransferase
L. plantarum CLP0611_a	PLF_1578_00020350	PGF_02011740	LC611_04850	1026588	1027694	1107	AQX93096.1	368	hypothetical protein
L. plantarum CLP0611_a	PLF_1578_00073114	PGF_12696580	LC611_04855	1027708	1028571	864	AQX93097.1	287	dTDP-rhamnosyl transferase RfbF (EC 2.-.-.-)
L. plantarum CLP0611_a	PLF_1578_00025313	PGF_00411680	LC611_04860	1028585	1030090	1506	AQX93098.1	501	repeat unit transporter
L. plantarum CLP0611_a	PLF_1578_00073450	PGF_03981664	LC611_04865	1030113	1030301	189	AQX93099.1	62	polysaccharide biosynthesis protein
L. plantarum CLP0611_a	PLF_1578_00020863	PGF_00361227	LC611_04870	1031118	1032026	909	AQX93100.1	302	glycosyl transferase family 2
L. plantarum CLP0611_a	PLF_1578_00022132	PGF_00155319	LC611_04875	1032065	1032997	933	AQX93101.1	310	glycosyl transferase family 2
L. plantarum CLP0611_a	PLF_1578_00000193	PGF_00064046	LC611_04880	1033510	1034643	1134	AQX93102.1	377	UDP-galactopyranose mutase (EC 5.4.99.9)
L. plantarum CLP0611_a	PLF_1578_00011558	PGF_02007847	LC611_04885	1034665	1035792	1128	AQX93103.1	375	polysaccharide biosynthesis protein (putative)
L. plantarum CLP0611_a	PLF_1578_00013384	PGF_02016081	LC611_04890	1035798	1036421	624	AQX93104.1	207	polysaccharide biosynthesis protein (putative)
L. plantarum CLP0611_a	PLF_1578_00014394	PGF_00953894	LC611_04895	1036408	1037628	1221	AQX93105.1	406	Polysaccharide polymerase
L. plantarum CLP0611_a				1037625	1038734	1110	AQX93106.1	369	polysaccharide biosynthesis protein (putative)
L. plantarum CLP0611_a	PLF_1578_00008731	PGF_08225224	LC611_04905	1038718	1039797	1080	AQX93107.1	359	O-acetyltransferase
L. plantarum CLP0611_a	PLF_1578_00011170	PGF_04305571	LC611_04910	1039933	1040709	777	AQX93108.1	258	Glycosyltransferase
L. plantarum CLP0611_a	PLF_1578_00014684	PGF_02009012	LC611_04915	1040834	1041580	747	AQX93109.1	248	AraC family transcriptional regulator
L. plantarum CLP0611_a	PLF_1578_00010747	PGF_08225224	LC611_04920	1041887	1045831	3945	AQX93110.1	1314	adhesin
L. plantarum CLP0611_a	PLF_1578_00017124	PGF_02010233	LC611_04925	1045843	1046283	441	AQX93111.1	146	MarR family transcriptional regulator
L. plantarum CLP0611_a	PLF_1578_00005650	PGF_02933248	LC611_04930	1046413	1047834	1422	AQX93112.1	473	Membrane protein involved in the export of O-antigen, teichoic acid lipoteichoic acids
L. plantarum CLP0611_a	PLF_1578_00003680	PGF_08794816	LC611_04935	1048272	1048940	669	AQX93113.1	222	Undecaprenyl-phosphate galactosephosphotransferase (EC 2.7.8.6)
L. plantarum CLP0611_b	PLF_1578_00008752	PGF_08225224	LC611_08725	1827459	1828910	1452	AQX93816.1	483	flippase
L. plantarum CLP0611_b	PLF_1578_00085135	PGF_06897982	LC611_08730	1828990	1829958	969	AQX93817.1	322	glycosyltransferase
L. plantarum CLP0611_b	PLF_1578_00006824	PGF_00180946	LC611_08735	1829943	1831217	1275	AQX93818.1	424	polysaccharide polymerase
L. plantarum CLP0611_b	PLF_1578_00081546	PGF_08264720	LC611_08740	1831214	1832242	1029	AQX93819.1	342	glycosyltransferase
L. plantarum CLP0611_b	PLF_1578_00181330	PGF_08264720	LC611_08745	1832258	1833349	1092	AQX93820.1	363	Exopolysaccharide biosynthesis glycosyltransferase EpsF (EC 2.4.1.-)
L. plantarum CLP0611_b	PLF_1578_00166720	PGF_08794816	LC611_08750	1833349	1834014	666	AQX93821.1	221	Undecaprenyl-phosphate galactosephosphotransferase (EC 2.7.8.6)
L. plantarum CLP0611_b	PLF_1578_00057321	PGF_01033123	LC611_08755	1834001	1834942	942	AQX93822.1	313	UDP-glucose 4-epimerase (EC 5.1.3.2)
L. plantarum CLP0611_b	PLF_1578_00007327	PGF_00019249	LC611_08760	1834958	1835644	687	AQX93823.1	228	Manganese-dependent protein-tyrosine phosphatase (EC 3.1.3.48)
L. plantarum CLP0611_b	PLF_1578_00008784	PGF_01220473	LC611_08765	1835718	1836425	708	AQX93824.1	235	Tyrosine-protein kinase (EC 2.7.10.2)
L. plantarum CLP0611_b	PLF_1578_00008768	PGF_08225224	LC611_08770	1836443	1837201	759	AQX93825.1	252	Tyrosine-protein kinase transmembrane modulator EpsC
L. plantarum DF_a	PLF_1578_00008768	PGF_08225224	AVR83_12155	2542361	2543119	759	AOB23648.1	252	chain lenGlycosyltransferaseh determination
L. plantarum DF_a	PLF_1578_00008784	PGF_01220473	AVR83_12160	2543137	2543844	708	AOB23649.1	235	Tyrosine-protein kinase (EC 2.7.10.2)
L. plantarum DF_a	PLF_1578_00007327	PGF_00019249	AVR83_12165	2543825	2544604	780	AOB23650.1	259	Manganese-dependent protein-tyrosine phosphatase (EC 3.1.3.48)
L. plantarum DF_a	PLF_1578_00057321	PGF_01033123	AVR83_12170	2544620	2545558	939	AOB23651.1	312	UDP-glucose 4-epimerase (EC 5.1.3.2)
L. plantarum DF_a	PLF_1578_00166720	PGF_08794816	AVR83_12175	2545545	2546210	666	AOB23652.1	221	UDP-phosphate N-acetylgalactosaminyl-1-phosphate transferase
L. plantarum DF_a	PLF_1578_00181330	PGF_08264720	AVR83_12180	2546210	2547301	1092	AOB23653.1	363	glycosyl transferase family 1
L. plantarum DF_a	PLF_1578_00081546	PGF_08264720	AVR83_12185	2547317	2548345	1029	AOB23654.1	342	glycosyl transferase family 1
L. plantarum DF_a	PLF_1578_00006824	PGF_00180946	AVR83_12190	2548342	2549616	1275	AOB23655.1	424	polysaccharide polymerase
L. plantarum DF_a	PLF_1578_00085135	PGF_06897982	AVR83_12195	2549601	2550569	969	AOB23656.1	322	glycosyl transferase family 2
L. plantarum DF_a	PLF_1578_00008752	PGF_08225224	AVR83_12200	2550649	2552100	1452	AOB23657.1	483	flippase
L. plantarum DF_b	PLF_1578_00003680	PGF_08794816	AVR83_15870	3328741	3329409	669	AOB24529.1	222	Undecaprenyl-phosphate galactosephosphotransferase (EC 2.7.8.6)
L. plantarum DF_b	PLF_1578_00005650	PGF_02933248	AVR83_15875	3329847	3331268	1422	AOB24337.1	473	Membrane protein involved in the export of O-antigen, teichoic acid lipoteichoic acids
L. plantarum DF_b	PLF_1578_00017124	PGF_02010233	AVR83_15880	3331398	3331838	441	AOB24338.1	146	MarR family transcriptional regulator
L. plantarum DF_b	PLF_1578_00010747	PGF_08225224	AVR83_15885	3331850	3335323	3474	WP_015825392.1	1157	adhesin
L. plantarum DF_b	PLF_1578_00014684	PGF_02009012	AVR83_15890	3335630	3336376	747	AOB24339.1	248	AraC family transcriptional regulator
L. plantarum DF_b	PLF_1578_00011170	PGF_04305571	AVR83_15895	3336501	3337277	777	AOB24340.1	258	exopolysaccharide biosynthesis protein-glycosyl transferase
L. plantarum DF_b	PLF_1578_00008731	PGF_08225224	AVR83_15900	3337413	3338492	1080	AOB24341.1	359	acetyltransferase
L. plantarum DF_b	PLF_1578_00013374	PGF_08225224	AVR83_15905	3338476	3339585	1110	AOB24342.1	369	polysaccharide biosynthesis protein
L. plantarum DF_b	PLF_1578_00014394	PGF_00953894	AVR83_15910	3339582	3340802	1221	AOB24343.1	406	polysaccharide polymerase
L. plantarum DF_b	PLF_1578_00013384	PGF_02016081	AVR83_15915	3340789	3341412	624	AOB24344.1	207	polysaccharide biosynthesis protein
L. plantarum DF_b	PLF_1578_00011558	PGF_02007847	AVR83_15920	3341418	3342551	1134	AOB24345.1	377	polysaccharide biosynthesis protein
L. plantarum DF_b	PLF_1578_00000193	PGF_00064046	AVR83_15925	3342567	3343700	1134	AOB24346.1	377	UDP-galactopyranose mutase (EC 5.4.99.9)
L. plantarum DF_b	PLF_1578_00016839	PGF_00155319	AVR83_15930	3344057	3344989	933	AOB24347.1	310	glycosyl transferase family 2
L. plantarum DF_b	PLF_1578_00020682	PGF_00361227	AVR83_15935	3345052	3345963	912	AOB24348.1	303	glycosyl transferase family 2
L. plantarum DF_c	PLF_1578_00163750	PGF_03110922	AVR83_16020	3359476	3360858	1383	AOB24361.1	460	Flippase
L. plantarum DF_c	PLF_1578_00132135	PGF_08225224	AVR83_16025	3360915	3361988	1074	AOB24362.1	357	hypothetical protein
L. plantarum DF_c	PLF_1578_00026725	PGF_06897982	AVR83_16030	3361981	3362940	960	AOB24363.1	319	glycosyl transferase family 2
L. plantarum DF_c	PLF_1578_00006824	PGF_00180946	AVR83_16035	3362925	3364199	1275	AOB24364.1	424	polysaccharide polymerase
L. plantarum DF_c	PLF_1578_00025250	PGF_08264720	AVR83_16040	3364192	3365223	1032	AOB24365.1	343	glycosyl transferase family 1
L. plantarum DF_c	PLF_1578_00025234	PGF_08264720	AVR83_16045	3365241	3366335	1095	AOB24366.1	364	glycosyl transferase family 1
L. plantarum DF_c	PLF_1578_00163209	PGF_08073234	AVR83_16050	3366336	3367013	678	AOB24367.1	225	UDP-phosphate N-acetylgalactosaminyl-1-phosphate transferase
L. plantarum DF_c	PLF_1578_00057321	PGF_01033123	AVR83_16055	3366994	3367941	948	AOB24368.1	315	epimerase
L. plantarum DF_c	PLF_1578_00006706	PGF_00019249	AVR83_16060	3367959	3368732	774	AOB24369.1	257	tyrosine protein phosphatase
L. plantarum DF_c	PLF_1578_00078139	PGF_02975389	AVR83_16065	3368719	3369447	729	AOB24370.1	242	tyrosine kinase
L. plantarum DF_c	PLF_1578_00005921	PGF_08225224	AVR83_16070	3369459	3370229	771	AOB24371.1	256	chain lenGlycosyltransferaseh regulator
L. plantarum DF_c	PLF_1578_00013326	PGF_12678672	AVR83_16075	3370589	3371188	600	AOB24532.1	199	integrase
L. plantarum DF_c	PLF_1578_00000244	PGF_03056683	AVR83_16080	3371237	3372253	1017	AOB24372.1	338	dTDP-glucose 4,6-dehydratase
L. plantarum DF_c	PLF_1578_00068717	PGF_08225224	AVR83_16085	3372346	3373551	1206	AOB24373.1	401	N-acetylmuramoyl-L-alanine amidase
L. plantarum DF_c	PLF_1578_00018159	PGF_10527576	AVR83_16090	3373678	3374073	396	AOB24374.1	131	glycerol-3-phosphate cytidylyltransferase
L. plantarum DF_c	PLF_1578_00005650	PGF_02933248	AVR83_16095	3374093	3375508	1416	AOB24375.1	471	flippase
L. plantarum DF_c	PLF_1578_00026989	PGF_02015443	AVR83_16100	3375578	3376462	885	AOB24376.1	294	glycosyltransferase
L. plantarum DF_c	PLF_1578_00026724	PGF_02015223	AVR83_16105	3376480	3377592	1113	AOB24377.1	370	CDP-glycerol--glycerophosphate glycerophosphotransferase
L. plantarum DF_c	PLF_1578_00163071	PGF_01319087	AVR83_16110	3377594	3378658	1065	AOB24378.1	354	UDP-D-galactose--(glucosyl)lipopolysaccharide-1, 6-D-galactosyltransferase
L. plantarum DF_c	PLF_1578_00003828	PGF_04305571	AVR83_16115	3378703	3379479	777	AOB24379.1	258	exopolysaccharide biosynthesis protein
L. plantarum DF_c	PLF_1578_00025283	PGF_02014139	AVR83_16120	3379488	3380768	1281	AOB24380.1	426	Other EPS related function
L. plantarum DF_c	PLF_1578_00032013	PGF_00380231	AVR83_16125	3380793	3381914	1122	AOB24381.1	373	b-lactamase
L. plantarum DF_c	PLF_1578_00032360	PGF_02018795	AVR83_16130	3381919	3382521	603	AOB24382.1	200	tyrosine kinase
L. plantarum DF_c	PLF_1578_00026966	PGF_00659610	AVR83_16135	3382545	3383180	636	AOB24383.1	211	EPS biosynthe/LPS chain lenGlycosyltransferaseh determination
L. plantarum DF_c	PLF_1578_00000193	PGF_00064046	AVR83_16140	3383304	3384422	1119	AOB24384.1	372	UDP-galactopyranose mutase
L. plantarum DF_c	PLF_1578_00002709	PGF_00008542	AVR83_16145	3384572	3385288	717	AOB24385.1	238	glycerol transporter
L. plantarum DF_c	PLF_1578_00007143	PGF_00382866	AVR83_16150	3385478	3386407	930	AOB24386.1	309	ribonuclease BN
L. plantarum DF_c	PLF_1578_00000072	PGF_10317148	AVR83_16155	3386784	3387902	1119	AOB24387.1	372	UDP-N-acetyl glucosamine 2-epimerase
L. plantarum DOMLa_a	PLF_1578_00000072	PGF_10317148	I526_1019	1076325	1077443	1119	AHN68705.1	373	UDP-N-acetylglucosamine 2-epimerase
L. plantarum DOMLa_a	PLF_1578_00007143	PGF_00382866	I526_1020	1077830	1078759	930	AHN68706.1	310	YihY/virulence factor BrkB family protein
L. plantarum DOMLa_a	PLF_1578_00002709	PGF_00008542	I526_1021	1078949	1079665	717	AHN68707.1	238	Glycerol uptake facilitator protein
L. plantarum DOMLa_a	PLF_1578_00051731	PGF_02032828	I526_1022	1079917	1081110	1194	AHN68708.1	397	Putative glycosyltransferase
L. plantarum DOMLa_a	PLF_1578_00167068	PGF_12757558	I526_1023	1081209	1081496	288	AHN68709.1	95	Hin-like DNA-binding protein
L. plantarum DOMLa_a	PLF_1578_00081451	PGF_07304485	I526_1024	1082065	1082613	549	AHN68710.1	182	Transposase-like protein
L. plantarum DOMLa_a	PLF_1578_00036790	PGF_00745101	I526_1025	1082682	1083878	1197	AHN68711.1	398	amidase
L. plantarum DOMLa_a	PLF_1578_00157601	PGF_00737795	I526_1026	1084165	1084947	783	AHN68712.1	260	Putative glycosyltransferase WelF
L. plantarum DOMLa_a	PLF_1578_00169340	PGF_08225224	I526_1027	1085013	1085978	966	AHN68713.1	321	Glycosyltransferase
L. plantarum DOMLa_a	PLF_1578_00051999	PGF_02033060	I526_1028	1085981	1087027	1047	AHN68714.1	348	Glycosyltransferase
L. plantarum DOMLa_a	PLF_1578_00077837	PGF_04043832	I526_1029	1087068	1087985	918	AHN68715.1	305	Glycosyltransferase
L. plantarum DOMLa_a	PLF_1578_00164020	PGF_08157336	I526_1030	1087972	1089057	1086	AHN68716.1	361	Polysaccharide biosynthesis protein
L. plantarum DOMLa_a	PLF_1578_00050967	PGF_02032251	I526_1031	1089118	1090278	1161	AHN68717.1	386	hypothetical protein
L. plantarum DOMLa_a	PLF_1578_00020302	PGF_00277277	I526_1032	1090508	1091170	663	AHN68718.1	220	hypothetical protein
L. plantarum DOMLa_a	PLF_1578_00105120	PGF_05152806	I526_1033	1091167	1091766	600	AHN68719.1	199	Tyrosine protein kinase
L. plantarum DOMLa_a	PLF_1578_00041311	PGF_02024808	I526_1034	1091769	1092905	1137	AHN68720.1	378	Serine-type D-Ala-D-Ala carboxypeptidase
L. plantarum DOMLa_a	PLF_1578_00180085	PGF_01590462	I526_1035	1092949	1094487	1539	AHN68721.1	512	TransporteriFlippase
L. plantarum DOMLa_a	PLF_1578_00000264	PGF_08108653	I526_1036	1094503	1095372	870	AHN68722.1	289	Glucose-1-phosphate thymidylyltransferase (EC 2.7.7.24)
L. plantarum DOMLa_a	PLF_1578_00003925	PGF_07115887	I526_1037	1095376	1095957	582	AHN68723.1	193	dTDP-4-dehydrorhamnose 3,5-epimerase (EC 5.1.3.13)
L. plantarum DOMLa_a	PLF_1578_00000244	PGF_03056683	I526_1038	1095967	1096995	1029	AHN68724.1	342	dTDP-glucose 4,6-dehydratase (EC 4.2.1.46)
L. plantarum DOMLa_a	PLF_1578_00010235	PGF_00571237	I526_1039	1097065	1097907	843	AHN68725.1	280	dTDP-4-dehydrorhamnose reductase (EC 1.1.1.133)
L. plantarum DOMLa_a	PLF_1578_00035607	PGF_00005975	I526_1040	1097989	1099542	1554	AHN68726.1	517	Flippase
L. plantarum DOMLa_a	PLF_1578_00035105	PGF_12678672	I526_1041	1099605	1100201	597	AHN68727.1	198	Integrase/recombinase, (Putative)
L. plantarum DOMLa_a	PLF_1578_00010747	PGF_08225224	I526_1042	1100472	1103540	3069	AHN68728.1	1022	Cell surface protein
L. plantarum DOMLa_a	PLF_1578_00017124	PGF_02010233	I526_1043	1103552	1103992	441	AHN68729.1	146	Transcription regulator MarR
L. plantarum DOMLa_a	PLF_1578_00005650	PGF_02933248	I526_1044	1104122	1105543	1422	AHN68730.1	473	Membrane protein involved in the export of O-antigen, teichoic acid lipoteichoic acids
L. plantarum DOMLa_a	PLF_1578_00003680	PGF_08794816	I526_1045	1105981	1106649	669	AHN68731.1	222	Undecaprenyl-phosphate galactosephosphotransferase (EC 2.7.8.6)
L. plantarum DOMLa_b	PLF_1578_00008752	PGF_08225224	I526_1765	1862188	1863639	1452	AHN69451.1	483	Repeat unit transporter-Flippase
L. plantarum DOMLa_b	PLF_1578_00085135	PGF_06897982	I526_1766	1863719	1864687	969	AHN69452.1	322	Glycosyltransferase
L. plantarum DOMLa_b	PLF_1578_00006824	PGF_00180946	I526_1767	1864672	1865946	1275	AHN69453.1	424	Polysaccharide polymerase
L. plantarum DOMLa_b	PLF_1578_00081546	PGF_08264720	I526_1768	1865943	1866971	1029	AHN69454.1	342	Glycosyltransferase
L. plantarum DOMLa_b	PLF_1578_00181330	PGF_08264720	I526_1769	1866987	1868078	1092	AHN69455.1	363	Glycosyltransferase
L. plantarum DOMLa_b	PLF_1578_00166720	PGF_08794816	I526_1770	1868078	1868743	666	AHN69456.1	222	Priming glycosyltransferase
L. plantarum DOMLa_b	PLF_1578_00057321	PGF_01033123	I526_1771	1868730	1869095	366	AHN69457.1	121	UDP-glucose 4-epimerase
L. plantarum DOMLa_b	PLF_1578_00041314	PGF_02024810	I526_1772	1869229	1869669	441	AHN69458.1	146	UDP-glucose 4-epimerase
L. plantarum DOMLa_b	PLF_1578_00007327	PGF_00019249	I526_1773	1869685	1870464	780	AHN69459.1	259	Manganese-dependent protein-tyrosine phosphatase (EC 3.1.3.48)
L. plantarum DOMLa_b	PLF_1578_00008784	PGF_01220473	I526_1774	1870445	1871152	708	AHN69460.1	235	Tyrosine-protein kinase (EC 2.7.10.2)
L. plantarum DOMLa_b	PLF_1578_00008768	PGF_08225224	I526_1775	1871171	1871929	759	AHN69461.1	252	Chain lenGlycosyltransferaseh regulation-modulator
L. plantarum HFC8_a	PLF_1578_00008752	PGF_08225224	AN634_02720	570533	571984	1452	ALG25039.1	483	flippase
L. plantarum HFC8_a	PLF_1578_00002755	PGF_01000105	AN634_02725	572064	573830	1767	ALG25040.1	588	glycosyl transferase
L. plantarum HFC8_a	PLF_1578_00003178	PGF_08225224	AN634_02730	573854	574141	288	ALG25041.1	95	transposase
L. plantarum HFC8_a	PLF_1578_00008105	PGF_08264720	AN634_02735	574189	574539	351	ALG25042.1	116	glycosyl transferase
L. plantarum HFC8_a	PLF_1578_00181330	PGF_08264720	AN634_02740	574555	575634	1080	ALG25043.1	359	glycosyl transferase family 1
L. plantarum HFC8_a				575634	576299	666	ALG25044.1	221	UDP-phosphate N-acetylgalactosaminyl-1-phosphate transferase
L. plantarum HFC8_a	PLF_1578_00057321	PGF_01033123	AN634_02750	576286	577227	942	ALG25045.1	313	epimerase
L. plantarum HFC8_a	PLF_1578_00007327	PGF_00019249	AN634_02755	577243	578022	780	ALG25046.1	259	tyrosine protein phosphatase
L. plantarum HFC8_a	PLF_1578_00008784	PGF_01220473	AN634_02760	578003	578710	708	ALG25047.1	235	Tyrosine-protein kinase (EC 2.7.10.2)
L. plantarum HFC8_a	PLF_1578_00008768	PGF_08225224	AN634_02765	578728	579486	759	ALG25048.1	252	polysaccharide biosynthesis protein-Chain lenGlycosyltransferaseh determination
L. plantarum HFC8_b	PLF_1578_00050859	PGF_01319087	AN634_15890	52635	52889	255	ALG27441.1	84	galactosyltransferase
L. plantarum HFC8_b	PLF_1578_00005921	PGF_08225224	AN634_15895	53133	53903	771	ALG27442.1	256	chain lenGlycosyltransferaseh regulator
L. plantarum HFC8_b	PLF_1578_00078355	PGF_01220473	AN634_15900	53915	54643	729	ALG27443.1	242	Tyrosine-protein kinase (EC 2.7.10.2)
L. plantarum HFC8_b	PLF_1578_00006706	PGF_00019249	AN634_15905	54630	55403	774	ALG27444.1	257	Manganese-dependent protein-tyrosine phosphatase (EC 3.1.3.48)
L. plantarum HFC8_b	PLF_1578_00000002	PGF_01000105	AN634_15910	55975	56658	684	ALG27445.1	227	Mobile element protein
L. plantarum HFC8_b	PLF_1578_00000002	PGF_01000105	AN634_15915	56645	56899	255	ALG27446.1	84	Mobile element protein
L. plantarum HFC8_b	PLF_1578_00000369	PGF_00061106		57100	57330	231		76	Transposase
L. plantarum HFC8_b	PLF_1578_00000369	PGF_00061106		57372	58280	909		302	Transposase
L. plantarum HFC8_b	PLF_1578_00000264	PGF_08108653	AN634_15925	58417	59286	870	ALG27447.1	289	Glucose-1-phosphate thymidylyltransferase (EC 2.7.7.24)
L. plantarum HFC8_b	PLF_1578_00003925	PGF_07115887	AN634_15930	59290	59871	582	ALG27448.1	193	dTDP-4-dehydrorhamnose 3,5-epimerase (EC 5.1.3.13)
L. plantarum HFC8_b	PLF_1578_00000244	PGF_03056683	AN634_15935	59881	60909	1029	ALG27449.1	342	dTDP-glucose 4,6-dehydratase (EC 4.2.1.46)
L. plantarum HFC8_b	PLF_1578_00010235	PGF_00571237	AN634_15940	60941	61778	837	ALG27450.1	278	dTDP-4-dehydrorhamnose reductase (EC 1.1.1.133)
L. plantarum HFC8_b	PLF_1578_00003680	PGF_08794816	AN634_15945	61854	62459	606	ALG27451.1	201	Undecaprenyl-phosphate galactosephosphotransferase (EC 2.7.8.6)
L. plantarum HFC8_b	PLF_1578_00000300	PGF_01000105	AN634_15950	62628	63557	930	ALG27473.1	309	Mobile element protein
L. plantarum HFC8_b	PLF_1578_00003680	PGF_08794816	AN634_15955	63627	64325	699	ALG27474.1	232	Undecaprenyl-phosphate galactosephosphotransferase (EC 2.7.8.6)
L. plantarum HFC8_b	PLF_1578_00180599	PGF_02020034	AN634_15960	64336	65313	978	ALG27452.1	325	Glycosyltransferase
L. plantarum HFC8_b	PLF_1578_00108844	PGF_08225224	AN634_15965	65313	65525	213	ALG27453.1	70	Glycosyltransferase
L. plantarum HFC8_b	PLF_1578_00024089	PGF_02933248	AN634_15970	65622	67046	1425	ALG27454.1	474	Membrane protein involved in the export of O-antigen, teichoic acid lipoteichoic acids
L. plantarum HFC8_b	PLF_1578_00119446	PGF_06073206	AN634_15975	67129	67554	426	ALG27455.1	141	hypothetical protein
L. plantarum HFC8_b	PLF_1578_00000002	PGF_01000105	AN634_15980	67551	68480	930	ALG27456.1	309	Mobile element protein
L. plantarum HFC8_b	PLF_1578_00094200	PGF_04157358	AN634_15985	68698	69126	429	ALG27457.1	142	hypothetical protein
L. plantarum HFC8_b	PLF_1578_00093890	PGF_05205021	AN634_15990	69206	69541	336	ALG27458.1	111	hypothetical protein
L. plantarum HFC8_b	PLF_1578_00110172	PGF_04655506	AN634_15995	69882	71114	1233	ALG27459.1	410	hypothetical protein
L. plantarum HFC8_b	PLF_1578_00138082	PGF_08225224	AN634_16000	71119	71685	567	ALG27460.1	188	Acetyltransferase
L. plantarum HFC8_b	PLF_1578_00052381	PGF_01119035	AN634_16005	71685	72617	933	ALG27461.1	310	epimerase
L. plantarum HFC8_b	PLF_1578_00079622	PGF_04305571	AN634_16010	72614	73762	1149	ALG27462.1	382	Glycosyltransferase
L. plantarum HFC8_b	PLF_1578_00001143	PGF_12939205	AN634_16015	73759	75009	1251	ALG27463.1	416	polysaccharide polymerase
L. plantarum HFC8_b	PLF_1578_00004271	PGF_08225224	AN634_16020	75006	75932	927	ALG27464.1	308	Glycosyltransferase
L. plantarum HFC8_b	PLF_1578_00088654	PGF_05712310	AN634_16025	75954	76919	966	ALG27475.1	321	Glycosyltransferase
L. plantarum JDM1_a	PLF_1578_00000072	PGF_10317148	JDM1_1015	1076086	1077204	1119	YP_003062599.1	372	UDP-N-acetylglucosamine 2-epimerase (EC 5.1.3.14)
L. plantarum JDM1_a	PLF_1578_00007143	PGF_00382866	JDM1_1016	1077592	1078521	930	YP_003062600.1	309	integral membrane protein
L. plantarum JDM1_a	PLF_1578_00002709	PGF_00008542	JDM1_1017	1078711	1079427	717	YP_003062601.1	238	Glycerol uptake facilitator protein
L. plantarum JDM1_a	PLF_1578_00051731	PGF_02032828	JDM1_1018	1079679	1080872	1194	YP_003062602.1	397	glycosyltransferase
L. plantarum JDM1_a				1080971	1081258	288	ACT61906.1	96	Transposase
L. plantarum JDM1_a	PLF_1578_00081451	PGF_07304485	JDM1_1020	1081827	1082375	549	YP_003062604.1	182	Putative transposase InsK for insertion sequence element IS150
L. plantarum JDM1_a	PLF_1578_00036790	PGF_00745101	JDM1_1021	1082444	1083640	1197	YP_003062605.1	398	amidase
L. plantarum JDM1_a	PLF_1578_00157601	PGF_00737795	JDM1_1022	1083927	1084709	783	YP_003062606.1	260	putative glycosyltransferase WelF
L. plantarum JDM1_a	PLF_1578_00169340	PGF_08225224	JDM1_1023	1084775	1085740	966	YP_003062607.1	321	glycosyltransferase
L. plantarum JDM1_a	PLF_1578_00051999	PGF_02033060	JDM1_1024	1085743	1086789	1047	YP_003062608.1	348	glycosyltransferase
L. plantarum JDM1_a	PLF_1578_00077837	PGF_04043832	JDM1_1025	1086830	1087747	918	YP_003062609.1	305	glycosyltransferase
L. plantarum JDM1_a	PLF_1578_00164020	PGF_08157336	JDM1_1026	1087734	1088819	1086	YP_003062610.1	361	polysaccharide biosynthesis protein-Glycosyltransferase
L. plantarum JDM1_a	PLF_1578_00050967	PGF_02032251	JDM1_1027	1088880	1090040	1161	YP_003062611.1	386	hypothetical protein
L. plantarum JDM1_a	PLF_1578_00020302	PGF_00277277	JDM1_1028	1090270	1090932	663	YP_003062612.1	220	hypothetical protein
L. plantarum JDM1_a			JDM1_1029	1090929	1091528	600	ACT61916.1	200	typosine kinase
L. plantarum JDM1_a	PLF_1578_00041311	PGF_02024808	JDM1_1030	1091531	1092667	1137	YP_003062614.1	378	serine-type D-Ala-D-Ala carboxypeptidase
L. plantarum JDM1_a	PLF_1578_00180085	PGF_01590462	JDM1_1031	1092711	1094249	1539	YP_003062615.1	512	transporter
L. plantarum JDM1_a	PLF_1578_00000264	PGF_08108653	JDM1_1032	1094265	1095134	870	YP_003062616.1	289	Glucose-1-phosphate thymidylyltransferase (EC 2.7.7.24)
L. plantarum JDM1_a	PLF_1578_00003925	PGF_07115887	JDM1_1033	1095138	1095719	582	YP_003062617.1	193	dTDP-4-dehydrorhamnose 3,5-epimerase (EC 5.1.3.13)
L. plantarum JDM1_a	PLF_1578_00000244	PGF_03056683	JDM1_1034	1095729	1096757	1029	YP_003062618.1	342	dTDP-glucose 4,6-dehydratase (EC 4.2.1.46)
L. plantarum JDM1_a	PLF_1578_00010235	PGF_00571237	JDM1_1035	1096827	1097669	843	YP_003062619.1	280	dTDP-4-dehydrorhamnose reductase (EC 1.1.1.133)
L. plantarum JDM1_a	PLF_1578_00035607	PGF_00005975	JDM1_1036	1097751	1099304	1554	YP_003062620.1	517	Flippase
L. plantarum JDM1_a	PLF_1578_00013326	PGF_12678672	JDM1_1037	1099367	1099825	459	YP_003062621.1	152	integrase/recombinase
L. plantarum JDM1_a	PLF_1578_00010747	PGF_08225224	JDM1_1038	1100234	1103599	3366	YP_003062622.1	1121	cell surface protein precursor
L. plantarum JDM1_a			JDM1_1039	1103611	1104051	441	YP_003062623.1	147	transcription regulator-MerR
L. plantarum JDM1_a	PLF_1578_00005650	PGF_02933248	JDM1_1040	1104181	1105602	1422	YP_003062624.1	473	Membrane protein involved in the export of O-antigen, teichoic acid lipoteichoic acids
L. plantarum JDM1_a	PLF_1578_00003680	PGF_08794816	JDM1_1041	1106040	1106708	669	YP_003062625.1	222	Undecaprenyl-phosphate galactosephosphotransferase (EC 2.7.8.6)
L. plantarum JDM1_b	PLF_1578_00008752	PGF_08225224	JDM1_1756	1861125	1862576	1452	YP_003063340.1	483	transporter-Flippase
L. plantarum JDM1_b	PLF_1578_00085135	PGF_06897982	JDM1_1757	1862656	1863624	969	YP_003063341.1	322	glycosyltransferase
L. plantarum JDM1_b	PLF_1578_00006824	PGF_00180946	JDM1_1758	1863609	1864883	1275	YP_003063342.1	424	polysaccharide polymerase
L. plantarum JDM1_b	PLF_1578_00081546	PGF_08264720	JDM1_1759	1864880	1865908	1029	YP_003063343.1	342	glycosyltransferase
L. plantarum JDM1_b	PLF_1578_00181330	PGF_08264720	JDM1_1760	1865924	1867015	1092	YP_003063344.1	363	glycosyltransferase
L. plantarum JDM1_b	PLF_1578_00166720	PGF_08794816	JDM1_1761	1867015	1867680	666	YP_003063345.1	221	priming glycosyltransferase
L. plantarum JDM1_b	PLF_1578_00057321	PGF_01033123	JDM1_1762	1867667	1868032	366	YP_003063346.1	121	UDP-glucose 4-epimerase
L. plantarum JDM1_b	PLF_1578_00041314	PGF_02024810	JDM1_1763	1868166	1868606	441	YP_003063347.1	146	UDP-glucose 4-epimerase
L. plantarum JDM1_b	PLF_1578_00007327	PGF_00019249	JDM1_1764	1868622	1869416	795	YP_003063348.1	264	Manganese-dependent protein-tyrosine phosphatase (EC 3.1.3.48)
L. plantarum JDM1_b	PLF_1578_00008784	PGF_01220473	JDM1_1765	1869382	1870062	681	YP_003063349.1	226	Tyrosine-protein kinase (EC 2.7.10.2)
L. plantarum JDM1_b	PLF_1578_00008768	PGF_08225224	JDM1_1766	1870108	1870866	759	YP_003063350.1	252	exopolysaccharide biosynthesis protein-chain lenGlycosyltransferaseh regulator
L. plantarum KP_a	PLF_1578_00008768	PGF_08225224	AVR82_10340	2167222	2167980	759	AOB19988.1	252	Chain lenGlycosyltransferaseh determination
L. plantarum KP_a	PLF_1578_00008784	PGF_01220473	AVR82_10345	2167998	2168705	708	AOB19989.1	236	tyrosine kinase
L. plantarum KP_a	PLF_1578_00007327	PGF_00019249	AVR82_10350	2168686	2169465	780	AOB19990.1	259	Manganese-dependent protein-tyrosine phosphatase (EC 3.1.3.48)
L. plantarum KP_a	PLF_1578_00057321	PGF_01033123	AVR82_10355	2169481	2170419	939	AOB19991.1	312	UDP-glucose 4-epimerase (EC 5.1.3.2)
L. plantarum KP_a	PLF_1578_00166720	PGF_08794816	AVR82_10360	2170406	2171071	666	AOB19992.1	221	UDP-phosphate N-acetylgalactosaminyl-1-phosphate transferase
L. plantarum KP_a	PLF_1578_00181330	PGF_08264720	AVR82_10365	2171071	2172162	1092	AOB19993.1	363	glycosyl transferase family 1
L. plantarum KP_a	PLF_1578_00081546	PGF_08264720	AVR82_10370	2172178	2173206	1029	AOB19994.1	342	glycosyl transferase family 1
L. plantarum KP_a	PLF_1578_00006824	PGF_00180946	AVR82_10375	2173203	2174477	1275	AOB19995.1	424	polysaccharide polymerase
L. plantarum KP_a	PLF_1578_00085135	PGF_06897982	AVR82_10380	2174462	2175430	969	AOB19996.1	322	glycosyl transferase family 2
L. plantarum KP_a	PLF_1578_00008752	PGF_08225224	AVR82_10385	2175510	2176961	1452	AOB19997.1	483	flippase
L. plantarum KP_b	PLF_1578_00003680	PGF_08794816	AVR82_14055	2953603	2954271	669	AOB20681.1	222	Undecaprenyl-phosphate galactosephosphotransferase (EC 2.7.8.6)
L. plantarum KP_b	PLF_1578_00005650	PGF_02933248	AVR82_14060	2954709	2956130	1422	AOB20682.1	473	Membrane protein involved in the export of O-antigen, teichoic acid lipoteichoic acids
L. plantarum KP_b	PLF_1578_00017124	PGF_02010233	AVR82_14065	2956260	2956700	441	AOB20683.1	146	MarR family transcriptional regulator
L. plantarum KP_b	PLF_1578_00010747	PGF_08225224	AVR82_14070	2956712	2960185	3474		1157	adhesin
L. plantarum KP_b	PLF_1578_00014684	PGF_02009012	AVR82_14075	2960492	2961238	747	AOB20684.1	248	AraC family transcriptional regulator
L. plantarum KP_b	PLF_1578_00011170	PGF_04305571	AVR82_14080	2961363	2962139	777	AOB20685.1	258	exopolysaccharide biosynthesis protein-glycosyl transferase
L. plantarum KP_b	PLF_1578_00008731	PGF_08225224	AVR82_14085	2962275	2963354	1080	AOB20686.1	359	acetyltransferase
L. plantarum KP_b	PLF_1578_00013374	PGF_08225224	AVR82_14090	2963338	2964447	1110	AOB20687.1	369	polysaccharide biosynthesis protein
L. plantarum KP_b	PLF_1578_00014394	PGF_00953894	AVR82_14095	2964444	2965664	1221	AOB20688.1	406	polysaccharide biosynthesis protein-polymerase
L. plantarum KP_b	PLF_1578_00013384	PGF_02016081	AVR82_14100	2965651	2966274	624	AOB20689.1	207	polysaccharide biosynthesis protein
L. plantarum KP_b	PLF_1578_00011558	PGF_02007847	AVR82_14105	2966280	2967413	1134	AOB20690.1	377	polysaccharide biosynthesis protein
L. plantarum KP_b	PLF_1578_00000193	PGF_00064046	AVR82_14110	2967429	2968562	1134	AOB20691.1	377	UDP-galactopyranose mutase (EC 5.4.99.9)
L. plantarum KP_b	PLF_1578_00016839	PGF_00155319	AVR82_14115	2968919	2969851	933	AOB20692.1	310	glycosyl transferase family 2
L. plantarum KP_b	PLF_1578_00020682	PGF_00361227	AVR82_14120	2969914	2970825	912	AOB20693.1	303	glycosyl transferase family 2
L. plantarum KP_c	PLF_1578_00163750	PGF_03110922	AVR82_14205	2984338	2985720	1383	AOB20706.1	460	Flippase
L. plantarum KP_c	PLF_1578_00132135	PGF_08225224	AVR82_14210	2985777	2986850	1074	AOB20707.1	357	hypothetical protein
L. plantarum KP_c	PLF_1578_00026725	PGF_06897982	AVR82_14215	2986843	2987802	960	AOB20708.1	319	glycosyl transferase family 2
L. plantarum KP_c	PLF_1578_00006824	PGF_00180946	AVR82_14220	2987787	2989061	1275	AOB20709.1	424	polysaccharide polymerase
L. plantarum KP_c	PLF_1578_00025250	PGF_08264720	AVR82_14225	2989054	2990085	1032	AOB20710.1	343	glycosyl transferase family 1
L. plantarum KP_c	PLF_1578_00025234	PGF_08264720	AVR82_14230	2990103	2991197	1095	AOB20711.1	364	glycosyl transferase family 1
L. plantarum KP_c	PLF_1578_00163209	PGF_08073234	AVR82_14235	2991198	2991875	678	AOB20712.1	225	UDP-phosphate N-acetylgalactosaminyl-1-phosphate transferase
L. plantarum KP_c	PLF_1578_00057321	PGF_01033123	AVR82_14240	2991856	2992803	948	AOB20713.1	315	epimerase
L. plantarum KP_c	PLF_1578_00006706	PGF_00019249	AVR82_14245	2992821	2993594	774	AOB20714.1	257	tyrosine protein phosphatase
L. plantarum KP_c	PLF_1578_00078139	PGF_02975389	AVR82_14250	2993581	2994309	729	AOB20715.1	242	Kinase
L. plantarum KP_c	PLF_1578_00005921	PGF_08225224	AVR82_14255	2994321	2995091	771	AOB20716.1	256	chain lenGlycosyltransferaseh regulator, modulator
L. plantarum KP_c	PLF_1578_00013326	PGF_12678672	AVR82_14260	2995451	2996050	600	AOB21179.1	199	integrase
L. plantarum KP_c	PLF_1578_00000244	PGF_03056683	AVR82_14265	2996099	2997115	1017	AOB20717.1	338	dTDP-glucose 4,6-dehydratase
L. plantarum KP_c	PLF_1578_00068717	PGF_08225224	AVR82_14270	2997208	2998413	1206	AOB20718.1	401	N-acetylmuramoyl-L-alanine amidase
L. plantarum KP_c	PLF_1578_00018159	PGF_10527576	AVR82_14275	2998540	2998935	396	AOB20719.1	131	glycerol-3-phosphate cytidylyltransferase
L. plantarum KP_c	PLF_1578_00005650	PGF_02933248	AVR82_14280	2998955	3000370	1416	AOB20720.1	471	flippase
L. plantarum KP_c	PLF_1578_00026989	PGF_02015443	AVR82_14285	3000440	3001324	885	AOB20721.1	294	glycosyltransferase
L. plantarum KP_c	PLF_1578_00026724	PGF_02015223	AVR82_14290	3001342	3002454	1113	AOB20722.1	370	CDP-glycerol--glycerophosphate glycerophosphotransferase
L. plantarum KP_c	PLF_1578_00163071	PGF_01319087	AVR82_14295	3002456	3003520	1065	AOB20723.1	354	UDP-D-galactose--(glucosyl)lipopolysaccharide-1, 6-D-galactosyltransferase
L. plantarum KP_c	PLF_1578_00003828	PGF_04305571	AVR82_14300	3003565	3004341	777	AOB20724.1	258	Glycosyltransferase
L. plantarum KP_c	PLF_1578_00025283	PGF_02014139	AVR82_14305	3004350	3005630	1281	AOB20725.1	426	Other EPS related function
L. plantarum KP_c	PLF_1578_00032013	PGF_00380231	AVR82_14310	3005655	3006776	1122	AOB20726.1	373	lactamase
L. plantarum KP_c	PLF_1578_00032360	PGF_02018795	AVR82_14315	3006781	3007383	603	AOB20727.1	200	tyrosine kinase
L. plantarum KP_c	PLF_1578_00026966	PGF_00659610	AVR82_14320	3007407	3008042	636	AOB20728.1	211	Modulator LPS chain lenGlycosyltransferaseh determination
L. plantarum KP_c	PLF_1578_00000193	PGF_00064046	AVR82_14325	3008166	3009284	1119	AOB20729.1	372	UDP-galactopyranose mutase
L. plantarum KP_c	PLF_1578_00002709	PGF_00008542	AVR82_14330	3009434	3010150	717	AOB20730.1	238	glycerol transporter
L. plantarum KP_c	PLF_1578_00007143	PGF_00382866	AVR82_14335	3010340	3011269	930	AOB20731.1	309	ribonuclease BN
L. plantarum KP_c	PLF_1578_00000072	PGF_10317148	AVR82_14340	3011646	3012764	1119	AOB20732.1	373	UDP-N-acetylglucosamine 2-epimerase (EC 5.1.3.14)
L. plantarum LY-78	PLF_1578_00008768	PGF_08225224	AWV72_00153	132873	133631	759	AOG30974.1	252	polysaccharide biosynthesis protein-modulator
L. plantarum LY-78	PLF_1578_00008784	PGF_01220473	AWV72_00154	133649	134356	708	AOG30975.1	235	Tyrosine-protein kinase (EC 2.7.10.2)
L. plantarum LY-78	PLF_1578_00007327	PGF_00019249	AWV72_00155	134430	135116	687	AOG30976.1	228	Manganese-dependent protein-tyrosine phosphatase (EC 3.1.3.48)
L. plantarum LY-78	PLF_1578_00057321	PGF_01033123	AWV72_00156	135132	136070	939	AOG30977.1	312	UDP-glucose 4-epimerase (EC 5.1.3.2)
L. plantarum LY-78	PLF_1578_00165078	PGF_08073234	AWV72_00157	136057	136722	666	AOG30978.1	221	UDP-phosphate N-acetylgalactosaminyl-1-phosphate transferase
L. plantarum LY-78	PLF_1578_00181330	PGF_08264720	AWV72_00158	136722	137813	1092	AOG30979.1	363	glycosyl transferase family 1
L. plantarum LY-78	PLF_1578_00081546	PGF_08264720	AWV72_00159	137829	138857	1029	AOG30980.1	342	glycosyl transferase family 1
L. plantarum LY-78	PLF_1578_00006824	PGF_00180946	AWV72_00160	138854	140128	1275	AOG30981.1	424	polysaccharide polymerase
L. plantarum LY-78	PLF_1578_00085135	PGF_06897982	AWV72_00161	140113	141081	969	AOG30982.1	322	glycosyl transferase family 2
L. plantarum LY-78	PLF_1578_00008752	PGF_08225224	AWV72_00162	141161	142612	1452	AOG30983.1	483	flippase
L. plantarum LZ206_a	PLF_1578_00008768	PGF_08225224	A9F05_03065	629832	630590	759	ANI94663.1	252	Modulator
L. plantarum LZ206_a	PLF_1578_00008784	PGF_01220473	A9F05_03070	630608	631315	708	ANI94664.1	235	Tyrosine-protein kinase (EC 2.7.10.2)
L. plantarum LZ206_a	PLF_1578_00007327	PGF_00019249	A9F05_03075	631389	632075	687	ANI94665.1	228	Manganese-dependent protein-tyrosine phosphatase (EC 3.1.3.48)
L. plantarum LZ206_a	PLF_1578_00057321	PGF_01033123	A9F05_03080	632091	633032	942	ANI94666.1	313	UDP-glucose 4-epimerase (EC 5.1.3.2)
L. plantarum LZ206_a	PLF_1578_00166720	PGF_08794816	A9F05_03085	633019	633684	666	ANI94667.1	221	Undecaprenyl-phosphate galactosephosphotransferase (EC 2.7.8.6)
L. plantarum LZ206_a	PLF_1578_00181330	PGF_08264720	A9F05_03090	633684	634775	1092	ANI94668.1	363	glycosyl transferase family 1
L. plantarum LZ206_a	PLF_1578_00008105	PGF_08264720	A9F05_03095	634791	635819	1029	ANI94669.1	342	glycosyl transferase family 1
L. plantarum LZ206_a	PLF_1578_00006824	PGF_00180946	A9F05_03100	635816	637090	1275	ANI94670.1	424	polysaccharide polymerase
L. plantarum LZ206_a	PLF_1578_00085135	PGF_06897982	A9F05_03105	637075	638043	969	ANI94671.1	322	glycosyl transferase family 2
L. plantarum LZ206_a	PLF_1578_00008752	PGF_08225224	A9F05_03110	638123	639574	1452	ANI94672.1	483	flippase
L. plantarum LZ206_b	PLF_1578_00003680	PGF_08794816	A9F05_06865	1421303	1421971	669	ANI96852.1	222	Undecaprenyl-phosphate galactosephosphotransferase (EC 2.7.8.6)
L. plantarum LZ206_b	PLF_1578_00005650	PGF_02933248	A9F05_06870	1422409	1423830	1422	ANI95324.1	473	Membrane protein involved in the export of O-antigen, teichoic acid lipoteichoic acids
L. plantarum LZ206_b	PLF_1578_00017124	PGF_02010233	A9F05_06875	1423960	1424400	441	ANI95325.1	146	MarR family transcriptional regulator
L. plantarum LZ206_b	PLF_1578_00010747	PGF_08225224	A9F05_06880	1424412	1427450	3039	ANI95326.1	1012	adhesin
L. plantarum LZ206_b	PLF_1578_00014684	PGF_02009012	A9F05_06885	1427757	1428503	747	ANI95327.1	248	AraC family transcriptional regulator
L. plantarum LZ206_b	PLF_1578_00011170	PGF_04305571	A9F05_06890	1428628	1429404	777	ANI95328.1	258	Glycosyltransferase
L. plantarum LZ206_b	PLF_1578_00008731	PGF_08225224	A9F05_06895	1429540	1430619	1080	ANI95329.1	359	acetyltransferase
L. plantarum LZ206_b	PLF_1578_00013374	PGF_08225224	A9F05_06900	1430603	1431712	1110	ANI95330.1	369	polysaccharide biosynthesis protein
L. plantarum LZ206_b	PLF_1578_00014394	PGF_00953894	A9F05_06905	1431709	1432929	1221	ANI95331.1	406	polysaccharide biosynthesis protein-polymerase
L. plantarum LZ206_b	PLF_1578_00013384	PGF_02016081	A9F05_06910	1432916	1433539	624	ANI95332.1	207	polysaccharide biosynthesis protein
L. plantarum LZ206_b	PLF_1578_00011558	PGF_02007847	A9F05_06915	1433545	1434678	1134	ANI95333.1	377	polysaccharide biosynthesis protein
L. plantarum LZ206_b	PLF_1578_00000193	PGF_00064046	A9F05_06920	1434694	1435827	1134	ANI95334.1	377	UDP-galactopyranose mutase (EC 5.4.99.9)
L. plantarum LZ206_b	PLF_1578_00016839	PGF_00155319	A9F05_06925	1436184	1437116	933	ANI95335.1	310	glycosyl transferase family 2
L. plantarum LZ206_b	PLF_1578_00020682	PGF_00361227	A9F05_06930	1437179	1438090	912	ANI95336.1	303	glycosyl transferase family 2
L. plantarum LZ206_c	PLF_1578_00163750	PGF_03110922	A9F05_07025	1452735	1454117	1383	ANI95350.1	460	flippase
L. plantarum LZ206_c	PLF_1578_00132135	PGF_08225224	A9F05_07030	1454248	1454559	312	ANI95351.1	103	hypothetical protein
L. plantarum LZ206_c	PLF_1578_00132135	PGF_08225224	A9F05_07035	1454589	1455245	657	ANI95352.1	218	hypothetical protein
L. plantarum LZ206_c	PLF_1578_00026725	PGF_06897982	A9F05_07040	1455238	1456197	960	ANI95353.1	319	glycosyl transferase family 2
L. plantarum LZ206_c	PLF_1578_00006824	PGF_00180946	A9F05_07045	1456182	1457456	1275	ANI95354.1	424	polysaccharide polymerase
L. plantarum LZ206_c	PLF_1578_00025250	PGF_08264720	A9F05_07050	1457449	1458480	1032	ANI95355.1	343	glycosyl transferase family 1
L. plantarum LZ206_c	PLF_1578_00025234	PGF_08264720	A9F05_07055	1458498	1459592	1095	ANI95356.1	364	glycosyl transferase family 1
L. plantarum LZ206_c	PLF_1578_00163209	PGF_08073234	A9F05_07060	1459593	1460270	678	ANI95357.1	225	UDP-phosphate N-acetylgalactosaminyl-1-phosphate transferase
L. plantarum LZ206_c	PLF_1578_00057321	PGF_01033123	A9F05_07065	1460251	1461198	948	ANI95358.1	315	epimerase
L. plantarum LZ206_c	PLF_1578_00006706	PGF_00019249	A9F05_07070	1461216	1461989	774	ANI95359.1	257	Manganese-dependent protein-tyrosine phosphatase (EC 3.1.3.48)
L. plantarum LZ206_c	PLF_1578_00078139	PGF_02975389	A9F05_07075	1461976	1462704	729	ANI95360.1	242	exopolysaccharide biosynthesis protein-kinase
L. plantarum LZ206_c	PLF_1578_00005921	PGF_08225224	A9F05_07080	1462716	1463486	771	ANI95361.1	256	polysaccharide biosynthesis protein-Chain lenGlycosyltransferaseh regulation
L. plantarum LZ206_c	PLF_1578_00013326	PGF_12678672	A9F05_07085	1463845	1464444	600	ANI95362.1	199	integrase
L. plantarum LZ206_c	PLF_1578_00000244	PGF_03056683	A9F05_07090	1464493	1465023	531		176	dTDP-glucose 4,6-dehydratase (EC 4.2.1.46)
L. plantarum LZ206_c	PLF_1578_00000244	PGF_03056683		1465037	1465498	462		153	dTDP-glucose 4,6-dehydratase (EC 4.2.1.46)
L. plantarum LZ206_c	PLF_1578_00068717	PGF_08225224	A9F05_07095	1465591	1466796	1206	ANI95363.1	401	N-acetylmuramoyl-L-alanine amidase
L. plantarum LZ206_c	PLF_1578_00018159	PGF_10527576	A9F05_07100	1466923	1467318	396	ANI95364.1	131	Glycerol-3-phosphate cytidylyltransferase (EC 2.7.7.39)
L. plantarum LZ206_c	PLF_1578_00005650	PGF_02933248	A9F05_07105	1467338	1468753	1416	ANI95365.1	471	Membrane protein involved in the export of O-antigen, teichoic acid lipoteichoic acids
L. plantarum LZ206_c	PLF_1578_00026989	PGF_02015443	A9F05_07110	1468823	1469707	885	ANI95366.1	294	glycosyltransferase
L. plantarum LZ206_c	PLF_1578_00026724	PGF_02015223	A9F05_07115	1469725	1470837	1113	ANI95367.1	370	CDP-glycerol--glycerophosphate glycerophosphotransferase
L. plantarum LZ206_c	PLF_1578_00163071	PGF_01319087	A9F05_07120	1470839	1471903	1065	ANI95368.1	354	glycosyltransferase
L. plantarum LZ206_c	PLF_1578_00003828	PGF_04305571	A9F05_07125	1471948	1472724	777	ANI95369.1	258	glycosyltransferase
L. plantarum LZ206_c	PLF_1578_00025283	PGF_02014139	A9F05_07130	1472733	1474013	1281	ANI95370.1	426	Other EPS related function
L. plantarum LZ206_c	PLF_1578_00032013	PGF_00380231	A9F05_07135	1474038	1475159	1122	ANI95371.1	373	lactamase
L. plantarum LZ206_c	PLF_1578_00032360	PGF_02018795	A9F05_07140	1475164	1475766	603	ANI95372.1	200	tyrosine kinase
L. plantarum LZ206_c	PLF_1578_00026966	PGF_00659610	A9F05_07145	1475790	1476425	636	ANI95373.1	211	Modulator LPS chain lenGlycosyltransferaseh determination
L. plantarum LZ206_c	PLF_1578_00000193	PGF_00064046	A9F05_07150	1476549	1477667	1119	ANI95374.1	372	UDP-galactopyranose mutase (EC 5.4.99.9)
L. plantarum LZ206_c	PLF_1578_00002709	PGF_00008542	A9F05_07155	1477817	1478533	717	ANI95375.1	238	Glycerol uptake facilitator protein
L. plantarum LZ206_c	PLF_1578_00007143	PGF_00382866	A9F05_07160	1478723	1479652	930	ANI95376.1	309	YihY/virulence factor BrkB family protein
L. plantarum LZ206_c	PLF_1578_00000072	PGF_10317148	A9F05_07165	1480038	1481156	1119	ANI95377.1	372	UDP-N-acetylglucosamine 2-epimerase (EC 5.1.3.14)
L. plantarum MF1298_a	PLF_1578_00000193	PGF_00064046	ASV54_04620	1000796	1001914	1119	APD00664.1	372	UDP-galactopyranose mutase (EC 5.4.99.9)
L. plantarum MF1298_a	PLF_1578_00154902	PGF_05577664	ASV54_04625	1001970	1002623	654	APD00665.1	217	tyrosine kinase modulator
L. plantarum MF1298_a	PLF_1578_00105710	PGF_05213884	ASV54_04630	1002637	1003221	585	APD00666.1	194	tyrosine kinase
L. plantarum MF1298_a	PLF_1578_00146156	PGF_05590071	ASV54_04635	1003190	1004305	1116	APD00667.1	371	Lactamase
L. plantarum MF1298_a	PLF_1578_00124430	PGF_04305571	ASV54_04640	1004374	1005108	735	APD00668.1	244	glycosyltransferase
L. plantarum MF1298_a	PLF_1578_00196097	PGF_12898471	ASV54_04645	1005122	1006018	897	APD00669.1	298	glycosyltransferase
L. plantarum MF1298_a	PLF_1578_00157406	PGF_08225224	ASV54_04650	1006036	1007100	1065	APD00670.1	354	glycosyltransferase
L. plantarum MF1298_a	PLF_1578_00019086	PGF_07643007	ASV54_04655	1007117	1008115	999	APD00671.1	332	EPS phosphotransferase
L. plantarum MF1298_a	PLF_1578_00168333	PGF_08225224	ASV54_04660	1008172	1009269	1098	APD00672.1	365	polysaccharide polymerase
L. plantarum MF1298_a	PLF_1578_00026989	PGF_02015443	ASV54_04665	1009320	1010213	894	APD00673.1	297	Glycosyltransferase
L. plantarum MF1298_a	PLF_1578_00005650	PGF_02933248	ASV54_04670	1010421	1011842	1422	APD00674.1	473	Membrane protein involved in the export of O-antigen, teichoic acid lipoteichoic acids
L. plantarum MF1298_a	PLF_1578_00011558	PGF_02007847	ASV54_04675	1012476	1013363	888		295	polysaccharide biosynthesis protein (putative)
L. plantarum MF1298_a	PLF_1578_00013384	PGF_02016081	ASV54_04680	1013369	1013992	624	APD00675.1	207	polysaccharide biosynthesis protein (putative)
L. plantarum MF1298_a	PLF_1578_00014394	PGF_00953894	ASV54_04685	1013979	1015199	1221	APD00676.1	406	polysaccharide polymerase
L. plantarum MF1298_a	PLF_1578_00013374	PGF_08225224	ASV54_04690	1015196	1016305	1110	APD00677.1	369	polysaccharide biosynthesis protein (putative)
L. plantarum MF1298_a	PLF_1578_00008731	PGF_08225224	ASV54_04695	1016289	1017368	1080	APD00678.1	359	O-acetyltransferase
L. plantarum MF1298_a	PLF_1578_00011170	PGF_04305571	ASV54_04700	1017504	1018280	777	APD00679.1	258	Glycosyltransferase
L. plantarum MF1298_a	PLF_1578_00014684	PGF_02009012	ASV54_04705	1018405	1019151	747	APD00680.1	248	AraC-type DNA-binding transcriptional regulator
L. plantarum MF1298_a	PLF_1578_00010747	PGF_08225224	ASV54_04710	1019458	1022859	3402	APD00681.1	1133	internalin, putative (LPXTG motif)
L. plantarum MF1298_a	PLF_1578_00017124	PGF_02010233	ASV54_04715	1022871	1023311	441	APD00682.1	146	MarR family transcriptional regulator
L. plantarum MF1298_a	PLF_1578_00005650	PGF_02933248	ASV54_04720	1023441	1024862	1422	APD00683.1	473	Membrane protein involved in the export of O-antigen, teichoic acid lipoteichoic acids
L. plantarum MF1298_a	PLF_1578_00003680	PGF_08794816	ASV54_04725	1025300	1025968	669	APD00684.1	222	Undecaprenyl-phosphate galactosephosphotransferase (EC 2.7.8.6)
L. plantarum MF1298_b	PLF_1578_00008752	PGF_08225224	ASV54_08425	1814407	1815858	1452	APD01375.1	483	flippase
L. plantarum MF1298_b	PLF_1578_00085135	PGF_06897982	ASV54_08430	1815938	1816906	969	APD01376.1	322	glycosyltransferase
L. plantarum MF1298_b	PLF_1578_00006824	PGF_00180946	ASV54_08435	1816891	1818165	1275	APD01377.1	424	polysaccharide polymerase
L. plantarum MF1298_b	PLF_1578_00008105	PGF_08264720	ASV54_08440	1818162	1819190	1029	APD01378.1	342	glycosyltransferase
L. plantarum MF1298_b	PLF_1578_00181330	PGF_08264720	ASV54_08445	1819206	1820297	1092	APD01379.1	363	Exopolysaccharide biosynthesis glycosyltransferase EpsF (EC 2.4.1.-)
L. plantarum MF1298_b	PLF_1578_00166720	PGF_08794816	ASV54_08450	1820297	1820962	666	APD01380.1	221	Undecaprenyl-phosphate galactosephosphotransferase (EC 2.7.8.6)
L. plantarum MF1298_b	PLF_1578_00057321	PGF_01033123	ASV54_08455	1820949	1821890	942	APD01381.1	313	UDP-glucose 4-epimerase (EC 5.1.3.2)
L. plantarum MF1298_b	PLF_1578_00007327	PGF_00019249	ASV54_08460	1821906	1822592	687	APD01382.1	228	Manganese-dependent protein-tyrosine phosphatase (EC 3.1.3.48)
L. plantarum MF1298_b	PLF_1578_00008784	PGF_01220473	ASV54_08465	1822666	1823373	708	APD01383.1	235	Tyrosine-protein kinase (EC 2.7.10.2)
L. plantarum MF1298_b	PLF_1578_00081068	PGF_08225224	ASV54_08470	1823391	1824149	759	APD01384.1	252	Tyrosine-protein kinase transmembrane modulator EpsC
L. plantarum NCU116_a	PLF_1578_00003680	PGF_08794816	A8P51_00665	135918	136586	669	ANM72993.1	222	Undecaprenyl-phosphate galactosephosphotransferase (EC 2.7.8.6)
L. plantarum NCU116_a	PLF_1578_00005650	PGF_02933248	A8P51_00670	137024	138445	1422	ANM72994.1	473	Membrane protein involved in the export of O-antigen, teichoic acid lipoteichoic acids
L. plantarum NCU116_a	PLF_1578_00017124	PGF_02010233	A8P51_00675	138575	139015	441	ANM72995.1	146	MarR family transcriptional regulator
L. plantarum NCU116_a	PLF_1578_00010747	PGF_08225224	A8P51_00680	139027	143058	4032		1343	adhesin
L. plantarum NCU116_a	PLF_1578_00014684	PGF_02009012	A8P51_00685	143365	144111	747	ANM72996.1	248	AraC family transcriptional regulator
L. plantarum NCU116_a	PLF_1578_00011170	PGF_04305571	A8P51_00690	144236	145012	777	ANM72997.1	258	Glycosyltransferase
L. plantarum NCU116_a	PLF_1578_00008731	PGF_08225224	A8P51_00695	145148	146227	1080	ANM72998.1	359	acetyltransferase
L. plantarum NCU116_a	PLF_1578_00013374	PGF_08225224	A8P51_00700	146211	147320	1110	ANM72999.1	369	polysaccharide biosynthesis protein
L. plantarum NCU116_a	PLF_1578_00014394	PGF_00953894	A8P51_00705	147317	148537	1221	ANM73000.1	406	polysaccharide polymerase
L. plantarum NCU116_a	PLF_1578_00013384	PGF_02016081	A8P51_00710	148524	149147	624	ANM73001.1	207	polysaccharide biosynthesis protein
L. plantarum NCU116_a	PLF_1578_00011558	PGF_02007847	A8P51_00715	149153	150280	1128	ANM73002.1	375	polysaccharide biosynthesis protein
L. plantarum NCU116_a	PLF_1578_00000193	PGF_00064046	A8P51_00720	150302	151435	1134	ANM73003.1	377	UDP-galactopyranose mutase (EC 5.4.99.9)
L. plantarum NCU116_a	PLF_1578_00022132	PGF_00155319	A8P51_00725	151961	152893	933	ANM73004.1	310	glycosyl transferase family 2
L. plantarum NCU116_a	PLF_1578_00020863	PGF_00361227	A8P51_00730	152927	153835	909	ANM73005.1	302	glycosyl transferase family 2
L. plantarum NCU116_b	PLF_1578_00163750	PGF_03110922	A8P51_00750	156626	158008	1383	ANM73008.1	460	Flippase
L. plantarum NCU116_b	PLF_1578_00132135	PGF_08225224	A8P51_00755	158066	159139	1074	ANM73009.1	357	hypothetical protein
L. plantarum NCU116_b	PLF_1578_00026725	PGF_06897982	A8P51_00760	159132	160091	960	ANM73010.1	319	glycosyl transferase family 2
L. plantarum NCU116_b	PLF_1578_00042966	PGF_00180946	A8P51_00765	160076	161350	1275	ANM73011.1	424	polysaccharide polymerase
L. plantarum NCU116_b	PLF_1578_00195809	PGF_08264720	A8P51_00770	161334	162374	1041	ANM73012.1	346	glycosyl transferase family 1
L. plantarum NCU116_b	PLF_1578_00069632	PGF_08264720	A8P51_00775	162394	163479	1086	ANM73013.1	361	glycosyl transferase family 1
L. plantarum NCU116_b	PLF_1578_00121363	PGF_08794816	A8P51_00780	163479	164156	678	ANM73014.1	225	UDP-phosphate N-acetylgalactosaminyl-1-phosphate transferase-priming Glycosyltransferase
L. plantarum NCU116_b	PLF_1578_00057321	PGF_01033123	A8P51_00785	164137	165084	948	ANM73015.1	315	epimerase
L. plantarum NCU116_b	PLF_1578_00006706	PGF_00019249	A8P51_00790	165102	165875	774	ANM73016.1	257	tyrosine protein phosphatase
L. plantarum NCU116_b	PLF_1578_00078139	PGF_02975389	A8P51_00795	165862	166590	729	ANM73017.1	242	kinase
L. plantarum NCU116_b	PLF_1578_00005921	PGF_08225224	A8P51_00800	166602	167372	771	ANM73018.1	256	chain lenGlycosyltransferaseh regulator
L. plantarum NCU116_b	PLF_1578_00035105	PGF_12678672	A8P51_00805	167729	168307	579	ANM75765.1	192	integrase
L. plantarum NCU116_b	PLF_1578_00010235	PGF_00571237	A8P51_00810	168339	169181	843	ANM73019.1	280	dTDP-4-dehydrorhamnose reductase (EC 1.1.1.133)
L. plantarum NCU116_b	PLF_1578_00000244	PGF_03056683	A8P51_00815	169251	170279	1029	ANM73020.1	342	dTDP-glucose 4,6-dehydratase (EC 4.2.1.46)
L. plantarum NCU116_b	PLF_1578_00003925	PGF_07115887	A8P51_00820	170289	170870	582	ANM73021.1	193	dTDP-4-dehydrorhamnose 3,5-epimerase (EC 5.1.3.13)
L. plantarum NCU116_b	PLF_1578_00000264	PGF_08108653	A8P51_00825	170874	171743	870	ANM73022.1	289	Glucose-1-phosphate thymidylyltransferase (EC 2.7.7.24)
L. plantarum NCU116_b	PLF_1578_00180085	PGF_01590462	A8P51_00830	171759	173297	1539	ANM73023.1	512	flippase
L. plantarum NCU116_b	PLF_1578_00041311	PGF_02024808	A8P51_00835	173341	174477	1137	ANM73024.1	378	carboxypeptidase
L. plantarum NCU116_b	PLF_1578_00105120	PGF_05152806	A8P51_00840	174480	175079	600	ANM73025.1	199	tyrosine kinase
L. plantarum NCU116_b	PLF_1578_00107580	PGF_00277277	A8P51_00845	175076	175738	663	ANM73026.1	220	Tyrosine-protein kinase transmembrane modulator EpsC
L. plantarum NCU116_b	PLF_1578_00050967	PGF_02032251	A8P51_00850	175962	177122	1161	ANM73027.1	386	hypothetical protein
L. plantarum NCU116_b	PLF_1578_00164020	PGF_08157336	A8P51_00855	177183	178268	1086	ANM73028.1	361	Glycosyltransferase
L. plantarum NCU116_b	PLF_1578_00077837	PGF_04043832	A8P51_00860	178255	179172	918	ANM73029.1	305	Glycosyltransferase
L. plantarum NCU116_b	PLF_1578_00051999	PGF_02033060	A8P51_00865	179213	180262	1050	ANM73030.1	349	Glycosyltransferase
L. plantarum NCU116_b	PLF_1578_00050966	PGF_08225224	A8P51_00870	180262	181227	966	ANM73031.1	321	Glycosyltransferase
L. plantarum NCU116_b	PLF_1578_00157601	PGF_00737795	A8P51_00875	181276	182058	783	ANM73032.1	260	glycosyl transferase
L. plantarum NCU116_c	PLF_1578_00008768	PGF_08225224	A8P51_11815	2551726	2552484	759	ANM75048.1	252	polysaccharide biosynthesis protein-modulator
L. plantarum NCU116_c	PLF_1578_00008784	PGF_01220473	A8P51_11820	2552502	2553209	708	ANM75049.1	235	Tyrosine-protein kinase (EC 2.7.10.2)
L. plantarum NCU116_c	PLF_1578_00007327	PGF_00019249	A8P51_11825	2553190	2553909	720	ANM75050.1	239	Manganese-dependent protein-tyrosine phosphatase (EC 3.1.3.48)
L. plantarum NCU116_c	PLF_1578_00057321	PGF_01033123	A8P51_11830	2553890	2554408	519		172	UDP-glucose 4-epimerase (EC 5.1.3.2)
L. plantarum NCU116_c	PLF_1578_00166720	PGF_08794816	A8P51_11835	2554395	2555060	666	ANM75051.1	221	UDP-phosphate N-acetylgalactosaminyl-1-phosphate transferase
L. plantarum NCU116_c	PLF_1578_00181330	PGF_08264720	A8P51_11840	2555060	2556151	1092	ANM75052.1	363	glycosyl transferase family 1
L. plantarum NCU116_c	PLF_1578_00008105	PGF_08264720	A8P51_11845	2556167	2557195	1029	ANM75053.1	342	glycosyl transferase family 1
L. plantarum NCU116_c	PLF_1578_00006824	PGF_00180946	A8P51_11850	2557192	2558466	1275	ANM75054.1	424	polysaccharide polymerase
L. plantarum NCU116_c	PLF_1578_00085135	PGF_06897982	A8P51_11855	2558451	2559419	969	ANM75055.1	322	glycosyl transferase family 2
L. plantarum NCU116_c	PLF_1578_00008752	PGF_08225224	A8P51_11860	2559499	2560950	1452	ANM75056.1	483	Flippase
L. plantarum RI-113_a	PLF_1578_00008768	PGF_08225224	BJD88_RS04135	849551	850309	759	WP_003640788.1	252	Tyrosine-protein kinase transmembrane modulator EpsC
L. plantarum RI-113_a	PLF_1578_00008784	PGF_01220473	BJD88_RS04140	850327	851034	708	WP_003640787.1	235	Tyrosine-protein kinase (EC 2.7.10.2)
[truncated: 584 more rows]
